# Supplementary material for: Somatic Mutations Favorable to Patient Survival Are Predominant in Ovarian Carcinomas
Source: PLoS One. 2014 Nov 12;9(11):e112561. doi: 10.1371/journal.pone.0112561 (PMC4229214; doi:10.1371/journal.pone.0112561)
Supplement: Table S1 — The genes involved in the GO terms corresponding to the predictive MMSs. (XLSX) [file pone.0112561.s004.xlsx]

## Sheet: Table S1
# Mutation: 1 indicates the presence of somatic mutation(s) on at least one sample of the training set. 0 indicates the absense of somatic mutation on the training samples.
# Category: 1 indicates the gene is related to a postive predictor (MMS) for the survival time of cancer patients. -1 indicates the gene is related to a negative predictor for the survival time of cancer patients.
#term.name.list: the GO tem(s) that are present in the set of the predictive MMSs and cover the gene in the first column.
#
Gene	Mutation	Category	term.name.list
AAAS	1	1	GO:0005813:centrosome; GO:0031965:nuclear membrane
AACS	1	1	GO:0007584:response to nutrient
AAK1	0	1	GO:0004674:protein serine/threonine kinase activity
AATF	0	1	GO:0005813:centrosome
AATK	0	1	GO:0004674:protein serine/threonine kinase activity; GO:0055037:recycling endosome
ABAT	0	1	GO:0001666:response to hypoxia
ABCA2	0	1	GO:0005765:lysosomal membrane
ABCA5	1	1	GO:0005765:lysosomal membrane
ABCB9	0	1	GO:0005765:lysosomal membrane
ABCC10	1	1	GO:0005765:lysosomal membrane
ABCC8	1	1	GO:0044325:ion channel binding
ABCC9	1	1	GO:0044325:ion channel binding
ABCG1	1	1	GO:0055037:recycling endosome
ABCG5	1	1	GO:0007584:response to nutrient
ABCG8	1	1	GO:0007584:response to nutrient
ABI1	0	1	GO:0006928:cellular component movement
ABI2	0	1	GO:0006928:cellular component movement
ABI3	0	1	GO:0006928:cellular component movement
ABL1	0	1	GO:0031965:nuclear membrane
ACP2	1	1	GO:0005765:lysosomal membrane
ACPP	1	1	GO:0005765:lysosomal membrane
ACSL1	1	1	GO:0007584:response to nutrient
ACSL3	1	1	GO:0007584:response to nutrient
ACSL4	1	1	GO:0007584:response to nutrient
ACSL6	1	1	GO:0001666:response to hypoxia; GO:0007584:response to nutrient
ACTB	0	1	GO:0006928:cellular component movement
ACTG1	1	1	GO:0006928:cellular component movement
ACTN1	0	1	GO:0044325:ion channel binding
ACTN2	1	1	GO:0044325:ion channel binding
ACTN4	0	1	GO:0001666:response to hypoxia
ACTR1A	0	1	GO:0005813:centrosome
ACTR1B	0	1	GO:0005813:centrosome
ACTR2	0	1	GO:0006928:cellular component movement
ACTR3	0	1	GO:0006928:cellular component movement; GO:0045666:positive regulation of neuron differentiation
ACTR8	1	1	GO:0007067:mitosis
ACVR1	1	1	GO:0004674:protein serine/threonine kinase activity
ACVR1B	1	1	GO:0004674:protein serine/threonine kinase activity
ACVR2A	0	1	GO:0004674:protein serine/threonine kinase activity
ACVR2B	1	1	GO:0004674:protein serine/threonine kinase activity
ACVRL1	0	1	GO:0004674:protein serine/threonine kinase activity
ADA	1	1	GO:0001666:response to hypoxia
ADAM10	0	1	GO:0007229:integrin-mediated signaling pathway
ADAM11	0	1	GO:0007229:integrin-mediated signaling pathway
ADAM15	1	1	GO:0007160:cell-matrix adhesion
ADAM17	0	1	GO:0001666:response to hypoxia
ADAM2	1	1	GO:0007229:integrin-mediated signaling pathway
ADAM28	0	1	GO:0007229:integrin-mediated signaling pathway
ADAM9	1	1	GO:0007160:cell-matrix adhesion; GO:0007229:integrin-mediated signaling pathway
ADAMTS1	0	1	GO:0007229:integrin-mediated signaling pathway
ADAMTS13	1	1	GO:0007160:cell-matrix adhesion; GO:0007229:integrin-mediated signaling pathway
ADAMTS18	1	1	GO:0007229:integrin-mediated signaling pathway
ADCK1	1	1	GO:0004674:protein serine/threonine kinase activity
ADCK2	0	1	GO:0004674:protein serine/threonine kinase activity
ADCK3	0	1	GO:0004674:protein serine/threonine kinase activity
ADCK4	0	1	GO:0004674:protein serine/threonine kinase activity
ADCK5	0	1	GO:0004674:protein serine/threonine kinase activity
ADCYAP1	0	1	GO:0070374:positive regulation of ERK1 and ERK2 cascade
ADIPOQ	1	1	GO:0001666:response to hypoxia; GO:0007584:response to nutrient
ADM	0	1	GO:0001666:response to hypoxia
ADORA1	0	1	GO:0001666:response to hypoxia
ADRA1A	1	1	GO:0031965:nuclear membrane; GO:0070374:positive regulation of ERK1 and ERK2 cascade
ADRA1B	0	1	GO:0031965:nuclear membrane
ADRA2A	0	1	GO:0006928:cellular component movement
ADSL	1	1	GO:0001666:response to hypoxia; GO:0007584:response to nutrient
AGL	1	1	GO:0007584:response to nutrient
AGT	0	1	GO:0007160:cell-matrix adhesion
AGTRAP	0	1	GO:0001666:response to hypoxia
AHCTF1	1	1	GO:0000910:cytokinesis; GO:0031965:nuclear membrane
AHI1	1	1	GO:0005813:centrosome
AHNAK	1	1	GO:0005765:lysosomal membrane
AIMP1	0	1	GO:0050900:leukocyte migration
AJUBA	0	1	GO:0001666:response to hypoxia
AK5	0	1	GO:0005813:centrosome
AKAP3	1	1	GO:0006928:cellular component movement
AKAP4	1	1	GO:0006928:cellular component movement
AKAP6	1	1	GO:0031965:nuclear membrane; GO:0044325:ion channel binding
AKAP8	1	1	GO:0007067:mitosis
AKAP9	1	1	GO:0005813:centrosome; GO:0044325:ion channel binding
AKIRIN1	0	1	GO:0031965:nuclear membrane
AKR1C3	1	1	GO:0007584:response to nutrient
AKT1	0	1	GO:0004674:protein serine/threonine kinase activity
AKT2	0	1	GO:0004674:protein serine/threonine kinase activity
AKT3	0	1	GO:0004674:protein serine/threonine kinase activity
ALAS2	1	1	GO:0001666:response to hypoxia
ALB	1	1	GO:0007584:response to nutrient
ALDH3A1	1	1	GO:0001666:response to hypoxia; GO:0007584:response to nutrient
ALDOC	1	1	GO:0001666:response to hypoxia
ALKBH5	0	1	GO:0001666:response to hypoxia
ALMS1	1	1	GO:0000922:spindle pole; GO:0005813:centrosome
ALOX12	0	1	GO:0006928:cellular component movement
ALOX15	1	1	GO:0070374:positive regulation of ERK1 and ERK2 cascade
ALOX5	1	1	GO:0031965:nuclear membrane
ALOX5AP	0	1	GO:0031965:nuclear membrane
ALPK1	1	1	GO:0004674:protein serine/threonine kinase activity
ALPK2	1	1	GO:0004674:protein serine/threonine kinase activity
ALPK3	1	1	GO:0004674:protein serine/threonine kinase activity
ALS2	0	1	GO:0005813:centrosome
AMFR	0	1	GO:0006928:cellular component movement
AMICA1	1	1	GO:0050900:leukocyte migration
AMOTL2	0	1	GO:0055037:recycling endosome
ANAPC1	0	1	GO:0007067:mitosis; GO:0051436:negative regulation of ubiquitin-protein ligase activityƒ
ANAPC10	0	1	GO:0007067:mitosis; GO:0051436:negative regulation of ubiquitin-protein ligase activityƒ
ANAPC11	0	1	GO:0007067:mitosis; GO:0051436:negative regulation of ubiquitin-protein ligase activityƒ
ANAPC13	0	1	GO:0007067:mitosis
ANAPC15	0	1	GO:0007067:mitosis
ANAPC16	1	1	GO:0007067:mitosis
ANAPC2	1	1	GO:0007067:mitosis; GO:0051436:negative regulation of ubiquitin-protein ligase activityƒ
ANAPC4	1	1	GO:0007067:mitosis; GO:0051436:negative regulation of ubiquitin-protein ligase activityƒ
ANAPC5	1	1	GO:0007067:mitosis; GO:0051436:negative regulation of ubiquitin-protein ligase activityƒ
ANAPC7	0	1	GO:0007067:mitosis; GO:0051436:negative regulation of ubiquitin-protein ligase activityƒ
ANG	1	1	GO:0001666:response to hypoxia
ANGPT1	1	1	GO:0050900:leukocyte migration; GO:0070374:positive regulation of ERK1 and ERK2 cascade
ANGPT2	0	1	GO:0001666:response to hypoxia; GO:0050900:leukocyte migration
ANGPT4	1	1	GO:0050900:leukocyte migration
ANGPTL3	0	1	GO:0007160:cell-matrix adhesion; GO:0007229:integrin-mediated signaling pathway
ANGPTL4	1	1	GO:0001666:response to hypoxia
ANK2	1	1	GO:0044325:ion channel binding
ANK3	1	1	GO:0044325:ion channel binding
ANKFY1	1	1	GO:0005765:lysosomal membrane
ANKK1	1	1	GO:0004674:protein serine/threonine kinase activity
ANKLE2	0	1	GO:0007067:mitosis
ANKRD26	1	1	GO:0005813:centrosome
ANKRD32	1	1	GO:0005813:centrosome
ANLN	1	1	GO:0007067:mitosis
ANPEP	1	1	GO:0005765:lysosomal membrane
ANXA1	0	1	GO:0006928:cellular component movement
AP1B1	1	1	GO:0005765:lysosomal membrane
AP1G1	1	1	GO:0005765:lysosomal membrane; GO:0055037:recycling endosome
AP1M1	1	1	GO:0005765:lysosomal membrane
AP1M2	1	1	GO:0005765:lysosomal membrane
AP1S1	0	1	GO:0005765:lysosomal membrane
AP1S2	0	1	GO:0005765:lysosomal membrane
AP1S3	0	1	GO:0005765:lysosomal membrane
AP2M1	0	1	GO:0005765:lysosomal membrane
AP3B1	0	1	GO:0005765:lysosomal membrane
AP3D1	0	1	GO:0005765:lysosomal membrane
AP3M1	0	1	GO:0005765:lysosomal membrane
AP5B1	0	1	GO:0005765:lysosomal membrane
AP5M1	1	1	GO:0005765:lysosomal membrane
AP5S1	0	1	GO:0005765:lysosomal membrane
APC	1	1	GO:0005813:centrosome
APEH	1	1	GO:0031965:nuclear membrane
APEX1	1	1	GO:0005813:centrosome
APITD1	1	1	GO:0007067:mitosis
APOA1	0	1	GO:0007584:response to nutrient
APOB	1	1	GO:0050900:leukocyte migration
APOC3	0	1	GO:0007584:response to nutrient
APOLD1	1	1	GO:0001666:response to hypoxia
AQP1	0	1	GO:0031965:nuclear membrane
AQP2	1	1	GO:0055037:recycling endosome
ARAF	1	1	GO:0004674:protein serine/threonine kinase activity
ARF6	0	1	GO:0006928:cellular component movement; GO:0055037:recycling endosome
ARFGAP1	0	1	GO:0031965:nuclear membrane
ARFGEF2	0	1	GO:0055037:recycling endosome
ARFGEF3	0	1	GO:0010923:negative regulation of phosphatase activity
ARFIP2	0	1	GO:0006928:cellular component movement
ARHGAP8	0	1	GO:0070374:positive regulation of ERK1 and ERK2 cascade
ARHGDIA	0	1	GO:0006928:cellular component movement
ARHGDIB	0	1	GO:0006928:cellular component movement
ARHGEF10	1	1	GO:0005813:centrosome
ARHGEF11	1	1	GO:0000910:cytokinesis; GO:0006928:cellular component movement
ARHGEF2	1	1	GO:0007067:mitosis
ARL2	0	1	GO:0005813:centrosome
ARL2BP	0	1	GO:0005813:centrosome
ARL3	0	1	GO:0000910:cytokinesis; GO:0005813:centrosome
ARL8A	1	1	GO:0005765:lysosomal membrane; GO:0007067:mitosis
ARL8B	0	1	GO:0005765:lysosomal membrane
ARNT	0	1	GO:0001666:response to hypoxia
ARNT2	1	1	GO:0001666:response to hypoxia
ARPC1B	0	1	GO:0006928:cellular component movement
ARPC2	0	1	GO:0006928:cellular component movement
ARPC3	1	1	GO:0006928:cellular component movement
ARPC5	0	1	GO:0006928:cellular component movement
ARPP19	0	1	GO:0007067:mitosis
ARRB1	0	1	GO:0005765:lysosomal membrane; GO:0044325:ion channel binding; GO:0070374:positive regulation of ERK1 and ERK2 cascade
ARRB2	0	1	GO:0070374:positive regulation of ERK1 and ERK2 cascade
ARSB	0	1	GO:0007584:response to nutrient
ASCL2	0	1	GO:0001666:response to hypoxia
ASPH	1	1	GO:0044325:ion channel binding
ASPM	1	1	GO:0000922:spindle pole; GO:0007067:mitosis
ASUN	0	1	GO:0007067:mitosis
ATM	1	1	GO:0001666:response to hypoxia; GO:0004674:protein serine/threonine kinase activity
ATP11A	1	1	GO:0005765:lysosomal membrane; GO:0055037:recycling endosome
ATP11B	1	1	GO:0055037:recycling endosome
ATP11C	1	1	GO:0005765:lysosomal membrane
ATP13A2	1	1	GO:0005765:lysosomal membrane
ATP1B1	1	1	GO:0001666:response to hypoxia; GO:0050900:leukocyte migration
ATP1B2	0	1	GO:0050900:leukocyte migration
ATP1B3	0	1	GO:0050900:leukocyte migration
ATP2A3	1	1	GO:0031965:nuclear membrane
ATP6V0A2	1	1	GO:0005765:lysosomal membrane
ATP6V0A4	0	1	GO:0005765:lysosomal membrane
ATP6V0C	0	1	GO:0005765:lysosomal membrane
ATP6V0D1	0	1	GO:0005765:lysosomal membrane; GO:0005813:centrosome
ATP6V1A	1	1	GO:0005765:lysosomal membrane
ATP6V1B2	0	1	GO:0005765:lysosomal membrane
ATP6V1C1	0	1	GO:0005765:lysosomal membrane
ATP6V1C2	1	1	GO:0005765:lysosomal membrane
ATP6V1D	1	1	GO:0005765:lysosomal membrane; GO:0005813:centrosome
ATP6V1E1	0	1	GO:0005765:lysosomal membrane
ATP6V1G1	0	1	GO:0005765:lysosomal membrane
ATP6V1H	0	1	GO:0005765:lysosomal membrane
ATP9A	1	1	GO:0055037:recycling endosome
ATR	1	1	GO:0004674:protein serine/threonine kinase activity
ATXN3	0	1	GO:0004843:ubiquitin-specific protease activity
ATXN3L	1	1	GO:0004843:ubiquitin-specific protease activity
AUNIP	0	1	GO:0000922:spindle pole; GO:0005813:centrosome
AURKA	1	1	GO:0004674:protein serine/threonine kinase activity; GO:0005813:centrosome; GO:0007067:mitosis
AURKB	0	1	GO:0000910:cytokinesis; GO:0004674:protein serine/threonine kinase activity
AURKC	1	1	GO:0000910:cytokinesis; GO:0004674:protein serine/threonine kinase activity
AVL9	0	1	GO:0055037:recycling endosome
AXIN2	0	1	GO:0005813:centrosome
AZI1	1	1	GO:0005813:centrosome
B4GALT1	0	1	GO:0050900:leukocyte migration
B9D1	0	1	GO:0005813:centrosome
B9D2	1	1	GO:0005813:centrosome
BAALC	0	1	GO:0005813:centrosome
BAD	0	1	GO:0001666:response to hypoxia
BAP1	1	1	GO:0004843:ubiquitin-specific protease activity
BBS4	0	1	GO:0000910:cytokinesis; GO:0005813:centrosome
BBS7	1	1	GO:0005813:centrosome
BCAM	0	1	GO:0007160:cell-matrix adhesion
BCAR1	0	1	GO:0007229:integrin-mediated signaling pathway
BCKDHB	0	1	GO:0007584:response to nutrient
BCKDK	0	1	GO:0004674:protein serine/threonine kinase activity
BCL2	0	1	GO:0031965:nuclear membrane
BCL2L1	0	1	GO:0000910:cytokinesis; GO:0005813:centrosome; GO:0031965:nuclear membrane
BCL2L10	0	1	GO:0031965:nuclear membrane
BCL2L11	0	1	GO:0007160:cell-matrix adhesion
BCR	0	1	GO:0004674:protein serine/threonine kinase activity
BCR/ABL fusion	0	1	GO:0004674:protein serine/threonine kinase activity
BDH1	1	1	GO:0007584:response to nutrient
BDNF	0	1	GO:0001666:response to hypoxia; GO:0045666:positive regulation of neuron differentiation
BECN1	1	1	GO:0000910:cytokinesis; GO:0001666:response to hypoxia
BIN3	0	1	GO:0000910:cytokinesis
BIRC5	0	1	GO:0000910:cytokinesis; GO:0007067:mitosis
BIRC6	1	1	GO:0000922:spindle pole; GO:0007067:mitosis
BLOC1S1	0	1	GO:0005765:lysosomal membrane
BLOC1S2	1	1	GO:0005813:centrosome; GO:0055037:recycling endosome
BMP2	1	1	GO:0001666:response to hypoxia; GO:0045666:positive regulation of neuron differentiation; GO:0070374:positive regulation of ERK1 and ERK2 cascade
BMP2K	1	1	GO:0004674:protein serine/threonine kinase activity
BMP4	0	1	GO:0045666:positive regulation of neuron differentiation; GO:0070374:positive regulation of ERK1 and ERK2 cascade
BMPER	1	1	GO:0070374:positive regulation of ERK1 and ERK2 cascade
BMPR1A	0	1	GO:0004674:protein serine/threonine kinase activity
BMPR1B	0	1	GO:0004674:protein serine/threonine kinase activity
BNIP3	0	1	GO:0001666:response to hypoxia
BOD1	1	1	GO:0007067:mitosis
BORA	0	1	GO:0007067:mitosis
BRAF	1	1	GO:0004674:protein serine/threonine kinase activity; GO:0070374:positive regulation of ERK1 and ERK2 cascade
BRCA2	1	1	GO:0000910:cytokinesis; GO:0005813:centrosome
BRCC3	1	1	GO:0004843:ubiquitin-specific protease activity
BRIP1	1	1	GO:0031965:nuclear membrane
BRSK1	1	1	GO:0004674:protein serine/threonine kinase activity; GO:0005813:centrosome
BRSK2	0	1	GO:0004674:protein serine/threonine kinase activity; GO:0005813:centrosome; GO:0007067:mitosis
BSG	0	1	GO:0050900:leukocyte migration
BUB1	1	1	GO:0004674:protein serine/threonine kinase activity; GO:0007067:mitosis
BUB1B	1	1	GO:0004674:protein serine/threonine kinase activity; GO:0007067:mitosis; GO:0051436:negative regulation of ubiquitin-protein ligase activityƒ
C10orf90	0	1	GO:0005813:centrosome
C18orf8	1	1	GO:0005765:lysosomal membrane
C1orf85	1	1	GO:0005765:lysosomal membrane
C1QTNF3	0	1	GO:0070374:positive regulation of ERK1 and ERK2 cascade
C2CD3	1	1	GO:0005813:centrosome
C5AR1	1	1	GO:0070374:positive regulation of ERK1 and ERK2 cascade
CAB39	0	1	GO:0004674:protein serine/threonine kinase activity
CALD1	0	1	GO:0006928:cellular component movement
CALM1	0	1	GO:0000922:spindle pole; GO:0005813:centrosome; GO:0044325:ion channel binding
CAMK1	1	1	GO:0004674:protein serine/threonine kinase activity
CAMK1G	0	1	GO:0004674:protein serine/threonine kinase activity
CAMK2A	0	1	GO:0004674:protein serine/threonine kinase activity
CAMK2B	1	1	GO:0004674:protein serine/threonine kinase activity
CAMK2D	1	1	GO:0044325:ion channel binding
CAMK2G	0	1	GO:0004674:protein serine/threonine kinase activity
CAMKK1	1	1	GO:0004674:protein serine/threonine kinase activity
CAMKK2	0	1	GO:0004674:protein serine/threonine kinase activity
CAMSAP3	0	1	GO:0010923:negative regulation of phosphatase activity
CAPG	0	1	GO:0031965:nuclear membrane
CAPN2	0	1	GO:0001666:response to hypoxia
CAPZA1	0	1	GO:0006928:cellular component movement
CAPZA2	0	1	GO:0006928:cellular component movement
CAPZB	0	1	GO:0006928:cellular component movement
CASC5	0	1	GO:0007067:mitosis; GO:0010923:negative regulation of phosphatase activity
CASK	1	1	GO:0004674:protein serine/threonine kinase activity
CASP1	1	1	GO:0001666:response to hypoxia
CASP8	0	1	GO:0005813:centrosome
CAT	1	1	GO:0001666:response to hypoxia
CAV1	0	1	GO:0001666:response to hypoxia; GO:0050900:leukocyte migration
CAV3	0	1	GO:0044325:ion channel binding
CCDC14	0	1	GO:0005813:centrosome
CCDC15	1	1	GO:0005813:centrosome
CCDC28B	0	1	GO:0005813:centrosome
CCDC61	1	1	GO:0005813:centrosome
CCDC64	1	1	GO:0005813:centrosome
CCDC77	1	1	GO:0005813:centrosome
CCDC8	1	1	GO:0010923:negative regulation of phosphatase activity
CCDC85B	0	1	GO:0005813:centrosome
CCDC87	1	1	GO:0000910:cytokinesis
CCKAR	0	1	GO:0007584:response to nutrient
CCL19	0	1	GO:0070374:positive regulation of ERK1 and ERK2 cascade
CCL2	0	1	GO:0001666:response to hypoxia
CCL21	0	1	GO:0070374:positive regulation of ERK1 and ERK2 cascade
CCL25	0	1	GO:0050900:leukocyte migration
CCL3	0	1	GO:0070374:positive regulation of ERK1 and ERK2 cascade
CCL4	0	1	GO:0006928:cellular component movement
CCM2	0	1	GO:0007229:integrin-mediated signaling pathway
CCNA1	1	1	GO:0007067:mitosis
CCNA2	1	1	GO:0007067:mitosis
CCNB1	0	1	GO:0000922:spindle pole; GO:0005813:centrosome
CCNB2	0	1	GO:0005813:centrosome; GO:0007067:mitosis
CCND2	0	1	GO:0031965:nuclear membrane
CCNF	1	1	GO:0007067:mitosis
CCNG1	0	1	GO:0007067:mitosis
CCNG2	1	1	GO:0007067:mitosis
CCNK	0	1	GO:0007067:mitosis
CCP110	0	1	GO:0005813:centrosome
CCR1	0	1	GO:0070374:positive regulation of ERK1 and ERK2 cascade
CCR6	1	1	GO:0006928:cellular component movement
CCR7	0	1	GO:0070374:positive regulation of ERK1 and ERK2 cascade
CCSAP	0	1	GO:0005813:centrosome
CCT4	1	1	GO:0005813:centrosome
CCT5	1	1	GO:0005813:centrosome
CCT8	0	1	GO:0005813:centrosome
CCZ1	0	1	GO:0005765:lysosomal membrane
CCZ1B	0	1	GO:0005765:lysosomal membrane
CD164	0	1	GO:0005765:lysosomal membrane
CD177	0	1	GO:0050900:leukocyte migration
CD1B	1	1	GO:0005765:lysosomal membrane
CD1D	1	1	GO:0005765:lysosomal membrane; GO:0042393:histone binding
CD2	0	1	GO:0050900:leukocyte migration
CD24	0	1	GO:0001666:response to hypoxia
CD244	1	1	GO:0050900:leukocyte migration
CD2AP	1	1	GO:0007067:mitosis
CD2BP2	1	1	GO:0010923:negative regulation of phosphatase activity
CD34	1	1	GO:0050900:leukocyte migration
CD38	1	1	GO:0001666:response to hypoxia
CD3E	1	1	GO:0007584:response to nutrient
CD44	0	1	GO:0007160:cell-matrix adhesion; GO:0070374:positive regulation of ERK1 and ERK2 cascade
CD47	1	1	GO:0007229:integrin-mediated signaling pathway; GO:0050900:leukocyte migration
CD48	0	1	GO:0050900:leukocyte migration
CD58	0	1	GO:0050900:leukocyte migration
CD63	0	1	GO:0005765:lysosomal membrane
CD68	0	1	GO:0005765:lysosomal membrane
CD74	0	1	GO:0005765:lysosomal membrane; GO:0070374:positive regulation of ERK1 and ERK2 cascade
CD84	1	1	GO:0050900:leukocyte migration
CD9	1	1	GO:0006928:cellular component movement
CD97	1	1	GO:0006928:cellular component movement
CDC14A	0	1	GO:0005813:centrosome
CDC14B	1	1	GO:0031965:nuclear membrane
CDC16	0	1	GO:0005813:centrosome; GO:0007067:mitosis; GO:0051436:negative regulation of ubiquitin-protein ligase activityƒ
CDC20	0	1	GO:0000922:spindle pole; GO:0005813:centrosome; GO:0007067:mitosis; GO:0051436:negative regulation of ubiquitin-protein ligase activityƒ
CDC23	0	1	GO:0007067:mitosis; GO:0051436:negative regulation of ubiquitin-protein ligase activityƒ
CDC25A	0	1	GO:0007067:mitosis
CDC25B	1	1	GO:0000922:spindle pole; GO:0005813:centrosome; GO:0007067:mitosis
CDC25C	0	1	GO:0007067:mitosis
CDC26	0	1	GO:0007067:mitosis; GO:0051436:negative regulation of ubiquitin-protein ligase activityƒ
CDC27	1	1	GO:0005813:centrosome; GO:0051436:negative regulation of ubiquitin-protein ligase activityƒ
CDC42BPA	1	1	GO:0004674:protein serine/threonine kinase activity
CDC42BPB	0	1	GO:0004674:protein serine/threonine kinase activity
CDC42BPG	0	1	GO:0004674:protein serine/threonine kinase activity; GO:0005813:centrosome
CDC45	0	1	GO:0005813:centrosome
CDC6	1	1	GO:0000922:spindle pole; GO:0007067:mitosis
CDC7	1	1	GO:0004674:protein serine/threonine kinase activity
CDCA2	0	1	GO:0007067:mitosis
CDCA3	0	1	GO:0007067:mitosis
CDCA5	0	1	GO:0007067:mitosis
CDCA8	0	1	GO:0007067:mitosis
CDH5	1	1	GO:0044325:ion channel binding
CDK1	1	1	GO:0004674:protein serine/threonine kinase activity; GO:0007067:mitosis
CDK10	1	1	GO:0004674:protein serine/threonine kinase activity
CDK11A	0	1	GO:0004674:protein serine/threonine kinase activity; GO:0007067:mitosis
CDK11B	0	1	GO:0004674:protein serine/threonine kinase activity; GO:0007067:mitosis
CDK12	1	1	GO:0004674:protein serine/threonine kinase activity
CDK14	0	1	GO:0004674:protein serine/threonine kinase activity
CDK16	0	1	GO:0004674:protein serine/threonine kinase activity
CDK17	1	1	GO:0004674:protein serine/threonine kinase activity
CDK18	0	1	GO:0004674:protein serine/threonine kinase activity
CDK19	1	1	GO:0004674:protein serine/threonine kinase activity
CDK2	0	1	GO:0004674:protein serine/threonine kinase activity; GO:0005813:centrosome; GO:0007067:mitosis
CDK3	0	1	GO:0004674:protein serine/threonine kinase activity; GO:0007067:mitosis
CDK4	0	1	GO:0004674:protein serine/threonine kinase activity; GO:0031965:nuclear membrane
CDK5	0	1	GO:0004674:protein serine/threonine kinase activity; GO:0007160:cell-matrix adhesion
CDK5RAP2	1	1	GO:0000922:spindle pole; GO:0005813:centrosome
CDK7	0	1	GO:0004674:protein serine/threonine kinase activity
CDKL1	1	1	GO:0004674:protein serine/threonine kinase activity
CDKL2	0	1	GO:0004674:protein serine/threonine kinase activity; GO:0005813:centrosome
CDKL3	1	1	GO:0004674:protein serine/threonine kinase activity
CDKL4	1	1	GO:0004674:protein serine/threonine kinase activity
CDKL5	1	1	GO:0004674:protein serine/threonine kinase activity
CEACAM1	1	1	GO:0007229:integrin-mediated signaling pathway
CECR2	1	1	GO:0000910:cytokinesis
CENPA	0	1	GO:0000786:nucleosome
CENPC	0	1	GO:0007067:mitosis
CENPF	1	1	GO:0000922:spindle pole; GO:0007067:mitosis
CENPJ	1	1	GO:0005813:centrosome
CENPN	0	1	GO:0007067:mitosis
CENPT	0	1	GO:0007067:mitosis
CENPV	0	1	GO:0007067:mitosis
CENPW	0	1	GO:0007067:mitosis
CEP112	0	1	GO:0005813:centrosome
CEP120	1	1	GO:0005813:centrosome
CEP128	0	1	GO:0000922:spindle pole
CEP135	1	1	GO:0005813:centrosome
CEP152	0	1	GO:0005813:centrosome
CEP164	1	1	GO:0005813:centrosome; GO:0007067:mitosis
CEP170	1	1	GO:0005813:centrosome
CEP19	1	1	GO:0000922:spindle pole
CEP192	1	1	GO:0005813:centrosome; GO:0010923:negative regulation of phosphatase activity
CEP250	1	1	GO:0005813:centrosome
CEP290	1	1	GO:0005813:centrosome
CEP350	1	1	GO:0005813:centrosome
CEP41	0	1	GO:0005813:centrosome
CEP44	0	1	GO:0000922:spindle pole; GO:0005813:centrosome
CEP55	0	1	GO:0005813:centrosome; GO:0007067:mitosis
CEP57	1	1	GO:0005813:centrosome
CEP63	1	1	GO:0000922:spindle pole; GO:0005813:centrosome; GO:0007067:mitosis
CEP68	0	1	GO:0005813:centrosome
CEP70	0	1	GO:0005813:centrosome; GO:0031965:nuclear membrane
CEP72	1	1	GO:0005813:centrosome
CEP76	0	1	GO:0005813:centrosome
CEP78	1	1	GO:0005813:centrosome
CEP85	0	1	GO:0000922:spindle pole; GO:0005813:centrosome
CEP85L	0	1	GO:0005813:centrosome
CEP89	0	1	GO:0000922:spindle pole; GO:0005813:centrosome
CEP95	0	1	GO:0000922:spindle pole; GO:0005813:centrosome
CEP97	1	1	GO:0005813:centrosome
CEPT1	0	1	GO:0031965:nuclear membrane
CERCAM	0	1	GO:0006928:cellular component movement
CERS2	0	1	GO:0031965:nuclear membrane
CERS3	1	1	GO:0031965:nuclear membrane
CERS4	0	1	GO:0031965:nuclear membrane
CERS5	0	1	GO:0031965:nuclear membrane
CERS6	0	1	GO:0031965:nuclear membrane
CETN1	1	1	GO:0000922:spindle pole; GO:0005813:centrosome; GO:0007067:mitosis
CETN2	0	1	GO:0005813:centrosome; GO:0007067:mitosis
CETN3	0	1	GO:0005813:centrosome; GO:0007067:mitosis
CFL1	0	1	GO:0000910:cytokinesis
CHD3	0	1	GO:0005813:centrosome
CHD4	1	1	GO:0005813:centrosome
CHEK1	0	1	GO:0004674:protein serine/threonine kinase activity; GO:0005813:centrosome
CHEK2	1	1	GO:0004674:protein serine/threonine kinase activity
CHERP	1	1	GO:0044325:ion channel binding
CHFR	0	1	GO:0007067:mitosis
CHI3L1	0	1	GO:0070374:positive regulation of ERK1 and ERK2 cascade
CHMP1A	0	1	GO:0000910:cytokinesis
CHMP1B	0	1	GO:0000910:cytokinesis
CHP1	1	1	GO:0010923:negative regulation of phosphatase activity
CHRNA4	0	1	GO:0001666:response to hypoxia
CHRNA7	1	1	GO:0001666:response to hypoxia
CHRNB2	0	1	GO:0001666:response to hypoxia
CHST4	0	1	GO:0006928:cellular component movement
CIB1	0	1	GO:0044325:ion channel binding
CIB2	0	1	GO:0007229:integrin-mediated signaling pathway
CIT	1	1	GO:0000910:cytokinesis; GO:0004674:protein serine/threonine kinase activity; GO:0007067:mitosis
CITED2	0	1	GO:0001666:response to hypoxia
CKAP2	1	1	GO:0000922:spindle pole; GO:0005813:centrosome
CKAP2L	0	1	GO:0005813:centrosome
CKAP5	1	1	GO:0000922:spindle pole; GO:0005813:centrosome; GO:0007067:mitosis
CLASP1	1	1	GO:0005813:centrosome
CLASP2	1	1	GO:0007067:mitosis
CLCN5	1	1	GO:0005765:lysosomal membrane
CLCN6	0	1	GO:0005765:lysosomal membrane
CLCN7	1	1	GO:0005765:lysosomal membrane
CLDN3	0	1	GO:0001666:response to hypoxia
CLEC11A	1	1	GO:0005813:centrosome
CLIC1	1	1	GO:0031965:nuclear membrane
CLIC4	0	1	GO:0005813:centrosome
CLIP1	1	1	GO:0005813:centrosome; GO:0007067:mitosis
CLK1	0	1	GO:0004674:protein serine/threonine kinase activity
CLK2	0	1	GO:0004674:protein serine/threonine kinase activity
CLK3	0	1	GO:0004674:protein serine/threonine kinase activity
CLK4	1	1	GO:0004674:protein serine/threonine kinase activity
CLN3	0	1	GO:0005765:lysosomal membrane
CLN5	1	1	GO:0005765:lysosomal membrane
CLTC	1	1	GO:0007067:mitosis
CLTCL1	1	1	GO:0007067:mitosis
CNEP1R1	0	1	GO:0031965:nuclear membrane
CNR1	0	1	GO:0007584:response to nutrient
CNST	0	1	GO:0010923:negative regulation of phosphatase activity
CNTLN	0	1	GO:0005813:centrosome
CNTRL	1	1	GO:0005813:centrosome
CNTROB	0	1	GO:0000910:cytokinesis; GO:0005813:centrosome
COL13A1	1	1	GO:0007160:cell-matrix adhesion
COL16A1	1	1	GO:0007229:integrin-mediated signaling pathway
COL17A1	1	1	GO:0007160:cell-matrix adhesion
COL1A1	0	1	GO:0007584:response to nutrient; GO:0050900:leukocyte migration
COL1A2	1	1	GO:0050900:leukocyte migration
COL3A1	1	1	GO:0007160:cell-matrix adhesion; GO:0007229:integrin-mediated signaling pathway
COL5A3	1	1	GO:0007160:cell-matrix adhesion
COL6A1	1	1	GO:0005765:lysosomal membrane
CORO1A	0	1	GO:0006928:cellular component movement
COTL1	0	1	GO:0031965:nuclear membrane
COX4I1	0	1	GO:0007584:response to nutrient
CP	1	1	GO:0005765:lysosomal membrane
CPNE3	1	1	GO:0004674:protein serine/threonine kinase activity
CREBBP	1	1	GO:0001666:response to hypoxia
CRHR1	0	1	GO:0001666:response to hypoxia
CROCC	1	1	GO:0005813:centrosome
CRP	1	1	GO:0001666:response to hypoxia
CRYAA	0	1	GO:0001666:response to hypoxia
CRYAB	0	1	GO:0001666:response to hypoxia
CSF1R	0	1	GO:0070374:positive regulation of ERK1 and ERK2 cascade
CSK	0	1	GO:0005813:centrosome
CSNK1A1	0	1	GO:0004674:protein serine/threonine kinase activity; GO:0005813:centrosome; GO:0007067:mitosis
CSNK1A1L	0	1	GO:0004674:protein serine/threonine kinase activity
CSNK1D	0	1	GO:0004674:protein serine/threonine kinase activity; GO:0005813:centrosome
CSNK1E	1	1	GO:0004674:protein serine/threonine kinase activity
CSNK1G1	0	1	GO:0004674:protein serine/threonine kinase activity
CSNK1G2	0	1	GO:0004674:protein serine/threonine kinase activity
CSNK1G3	0	1	GO:0004674:protein serine/threonine kinase activity
CSNK2A1	1	1	GO:0004674:protein serine/threonine kinase activity
CSNK2A2	0	1	GO:0004674:protein serine/threonine kinase activity
CSNK2A3	0	1	GO:0004674:protein serine/threonine kinase activity
CSNK2B	0	1	GO:0004674:protein serine/threonine kinase activity
CSPP1	1	1	GO:0000922:spindle pole; GO:0005813:centrosome
CSRNP2	0	1	GO:0010923:negative regulation of phosphatase activity
CSRNP3	1	1	GO:0010923:negative regulation of phosphatase activity
CTAG2	0	1	GO:0005813:centrosome
CTDNEP1	0	1	GO:0031965:nuclear membrane
CTDP1	0	1	GO:0000922:spindle pole; GO:0005813:centrosome
CTGF	0	1	GO:0007160:cell-matrix adhesion; GO:0007229:integrin-mediated signaling pathway; GO:0070374:positive regulation of ERK1 and ERK2 cascade
CTNNB1	1	1	GO:0000922:spindle pole; GO:0005813:centrosome; GO:0007160:cell-matrix adhesion; GO:0044325:ion channel binding
CTNS	0	1	GO:0005765:lysosomal membrane
CUBN	1	1	GO:0005765:lysosomal membrane
CUL3	1	1	GO:0000910:cytokinesis; GO:0007229:integrin-mediated signaling pathway
CXADR	1	1	GO:0050900:leukocyte migration
CXCR3	1	1	GO:0006928:cellular component movement
CXCR4	0	1	GO:0001666:response to hypoxia
CXCR5	0	1	GO:0006928:cellular component movement
CXCR7	0	1	GO:0055037:recycling endosome
CYB561A3	0	1	GO:0005765:lysosomal membrane
CYLD	0	1	GO:0004843:ubiquitin-specific protease activity
CYP1A1	1	1	GO:0001666:response to hypoxia
CYSLTR2	0	1	GO:0070374:positive regulation of ERK1 and ERK2 cascade
DAB2	0	1	GO:0005765:lysosomal membrane
DAD1	1	1	GO:0007584:response to nutrient
DAPK1	1	1	GO:0004674:protein serine/threonine kinase activity
DAPK2	0	1	GO:0004674:protein serine/threonine kinase activity
DAPK3	0	1	GO:0000910:cytokinesis; GO:0004674:protein serine/threonine kinase activity
DBH	1	1	GO:0050900:leukocyte migration
DCAF12	0	1	GO:0005813:centrosome
DCC	1	1	GO:0070374:positive regulation of ERK1 and ERK2 cascade
DCLK1	1	1	GO:0004674:protein serine/threonine kinase activity
DCLK2	1	1	GO:0004674:protein serine/threonine kinase activity
DCLK3	1	1	GO:0004674:protein serine/threonine kinase activity
DCLRE1A	0	1	GO:0007067:mitosis
DCLRE1B	0	1	GO:0005813:centrosome
DCTN1	1	1	GO:0000922:spindle pole; GO:0005813:centrosome; GO:0007067:mitosis
DCTN2	1	1	GO:0005813:centrosome; GO:0007067:mitosis
DCTN3	0	1	GO:0000910:cytokinesis; GO:0005813:centrosome; GO:0007067:mitosis
DCTN4	0	1	GO:0005813:centrosome
DCTN5	0	1	GO:0005813:centrosome
DCTN6	1	1	GO:0005813:centrosome
DDHD2	1	1	GO:0005813:centrosome
DDIT4	0	1	GO:0001666:response to hypoxia
DDX11	0	1	GO:0000922:spindle pole
DDX19A	0	1	GO:0031965:nuclear membrane
DDX19B	0	1	GO:0031965:nuclear membrane
DEFB118	1	1	GO:0007160:cell-matrix adhesion
DENND6A	0	1	GO:0055037:recycling endosome
DENND6B	0	1	GO:0055037:recycling endosome
DEPDC5	1	1	GO:0005765:lysosomal membrane
DGKH	1	1	GO:0031965:nuclear membrane
DHX9	1	1	GO:0005813:centrosome
DIAPH1	0	1	GO:0044325:ion channel binding
DIAPH2	1	1	GO:0000910:cytokinesis
DIRC2	0	1	GO:0005765:lysosomal membrane
DIS3L	1	1	GO:0005813:centrosome
DIS3L2	0	1	GO:0007067:mitosis
DISC1	0	1	GO:0005813:centrosome
DKFZp686A20267	0	1	GO:0004674:protein serine/threonine kinase activity
DKFZp686E14208	0	1	GO:0004674:protein serine/threonine kinase activity
DKFZp686L0365	0	1	GO:0070374:positive regulation of ERK1 and ERK2 cascade
DLG1	1	1	GO:0044325:ion channel binding
DLG2	1	1	GO:0010923:negative regulation of phosphatase activity
DLG3	0	1	GO:0010923:negative regulation of phosphatase activity
DMPK	0	1	GO:0004674:protein serine/threonine kinase activity; GO:0031965:nuclear membrane
DNAAF1	0	1	GO:0000922:spindle pole
DNAH9	1	1	GO:0006928:cellular component movement
DNAJC1	0	1	GO:0031965:nuclear membrane
DNAJC13	0	1	GO:0005765:lysosomal membrane
DNAJC2	0	1	GO:0031965:nuclear membrane; GO:0042393:histone binding
DNAJC5	0	1	GO:0005765:lysosomal membrane
DNALI1	1	1	GO:0006928:cellular component movement
DOCK1	1	1	GO:0007229:integrin-mediated signaling pathway
DOK2	0	1	GO:0050900:leukocyte migration
DPF2	1	1	GO:0005813:centrosome
DPP4	1	1	GO:0001666:response to hypoxia; GO:0005765:lysosomal membrane
DRAM1	1	1	GO:0005765:lysosomal membrane
DRAM2	0	1	GO:0005765:lysosomal membrane
DRD2	0	1	GO:0001666:response to hypoxia; GO:0070374:positive regulation of ERK1 and ERK2 cascade
DSN1	1	1	GO:0007067:mitosis
DST	1	1	GO:0007229:integrin-mediated signaling pathway
DSTN	0	1	GO:0000910:cytokinesis; GO:0006928:cellular component movement
DSTYK	0	1	GO:0004674:protein serine/threonine kinase activity
DTL	0	1	GO:0005813:centrosome; GO:0031965:nuclear membrane
DTX2	1	1	GO:0031965:nuclear membrane
DYNC1H1	1	1	GO:0005813:centrosome
DYNC1I1	1	1	GO:0000922:spindle pole
DYNC1I2	1	1	GO:0005813:centrosome
DYNC1LI1	1	1	GO:0000922:spindle pole; GO:0005813:centrosome; GO:0007067:mitosis
DYNC1LI2	0	1	GO:0005813:centrosome
DYNLL1	0	1	GO:0005813:centrosome
DYNLL2	0	1	GO:0005813:centrosome
DYNLRB1	0	1	GO:0005813:centrosome
DYNLT1	0	1	GO:0007067:mitosis
DYNLT3	0	1	GO:0007067:mitosis
DYRK1A	1	1	GO:0004674:protein serine/threonine kinase activity
DYRK1B	1	1	GO:0004674:protein serine/threonine kinase activity
DYRK2	1	1	GO:0004674:protein serine/threonine kinase activity
DYRK3	0	1	GO:0004674:protein serine/threonine kinase activity
DYRK4	0	1	GO:0004674:protein serine/threonine kinase activity
E4F1	1	1	GO:0007067:mitosis
ECE1	1	1	GO:0005765:lysosomal membrane
ECM2	1	1	GO:0007160:cell-matrix adhesion
ECM29	0	1	GO:0005813:centrosome
ECT2	1	1	GO:0000910:cytokinesis; GO:0045666:positive regulation of neuron differentiation
EDA	1	1	GO:0007160:cell-matrix adhesion
EDN1	0	1	GO:0001666:response to hypoxia
EDNRA	1	1	GO:0001666:response to hypoxia; GO:0031965:nuclear membrane; GO:0070374:positive regulation of ERK1 and ERK2 cascade
EDNRB	0	1	GO:0031965:nuclear membrane
EEA1	1	1	GO:0055037:recycling endosome
EEF2K	0	1	GO:0004674:protein serine/threonine kinase activity
EGF	0	1	GO:0005765:lysosomal membrane
EGFR	1	1	GO:0031965:nuclear membrane; GO:0070374:positive regulation of ERK1 and ERK2 cascade
EGLN1	0	1	GO:0001666:response to hypoxia
EGLN2	1	1	GO:0001666:response to hypoxia
EGLN3	0	1	GO:0001666:response to hypoxia
EI24	1	1	GO:0031965:nuclear membrane
EIF2AK1	0	1	GO:0004674:protein serine/threonine kinase activity
EIF2AK2	1	1	GO:0004674:protein serine/threonine kinase activity
EIF2AK3	1	1	GO:0004674:protein serine/threonine kinase activity
EIF2AK4	0	1	GO:0004674:protein serine/threonine kinase activity
ELANE	0	1	GO:0050900:leukocyte migration
ELFN1	0	1	GO:0010923:negative regulation of phosphatase activity
ELFN2	1	1	GO:0010923:negative regulation of phosphatase activity
ELL	0	1	GO:0010923:negative regulation of phosphatase activity
ELMO1	1	1	GO:0006928:cellular component movement
EMD	0	1	GO:0031965:nuclear membrane
EML4	1	1	GO:0007067:mitosis
ENG	0	1	GO:0001666:response to hypoxia
ENPEP	1	1	GO:0005765:lysosomal membrane
ENPP1	1	1	GO:0005765:lysosomal membrane
ENPP2	1	1	GO:0006928:cellular component movement
ENSA	0	1	GO:0007067:mitosis; GO:0007584:response to nutrient
EP300	1	1	GO:0001666:response to hypoxia
EPAS1	1	1	GO:0001666:response to hypoxia
EPC1	1	1	GO:0031965:nuclear membrane
EPDR1	0	1	GO:0007160:cell-matrix adhesion
ERBB2IP	1	1	GO:0007229:integrin-mediated signaling pathway; GO:0031965:nuclear membrane
ERBB4	0	1	GO:0070374:positive regulation of ERK1 and ERK2 cascade
ERCC1	0	1	GO:0007584:response to nutrient
ERCC2	0	1	GO:0001666:response to hypoxia
ERCC3	1	1	GO:0001666:response to hypoxia
ERCC6L	1	1	GO:0007067:mitosis
ERN1	1	1	GO:0004674:protein serine/threonine kinase activity
ERN2	1	1	GO:0004674:protein serine/threonine kinase activity
ESAM	0	1	GO:0050900:leukocyte migration
ESPL1	0	1	GO:0000910:cytokinesis; GO:0005813:centrosome
ESRP2	1	1	GO:0005813:centrosome
ETS1	0	1	GO:0001666:response to hypoxia
EVA1A	0	1	GO:0005765:lysosomal membrane
F11R	1	1	GO:0050900:leukocyte migration
F2	1	1	GO:0050900:leukocyte migration
F2R	1	1	GO:0070374:positive regulation of ERK1 and ERK2 cascade
F2RL1	0	1	GO:0050900:leukocyte migration; GO:0070374:positive regulation of ERK1 and ERK2 cascade
FAM105B	1	1	GO:0004843:ubiquitin-specific protease activity
FAM109A	0	1	GO:0055037:recycling endosome
FAM109B	0	1	GO:0055037:recycling endosome
FAM110A	0	1	GO:0000922:spindle pole
FAM110C	0	1	GO:0000922:spindle pole
FAM161A	1	1	GO:0005813:centrosome
FAM188A	0	1	GO:0031965:nuclear membrane
FAM20C	0	1	GO:0004674:protein serine/threonine kinase activity
FAM64A	0	1	GO:0007067:mitosis
FAM83D	1	1	GO:0000922:spindle pole; GO:0007067:mitosis
FARP1	0	1	GO:0010923:negative regulation of phosphatase activity
FASTK	0	1	GO:0004674:protein serine/threonine kinase activity
FBF1	0	1	GO:0000922:spindle pole
FBLN5	1	1	GO:0007160:cell-matrix adhesion
FBXL7	1	1	GO:0005813:centrosome; GO:0007067:mitosis
FBXO40	1	1	GO:0005813:centrosome
FBXW11	1	1	GO:0005813:centrosome
FBXW5	0	1	GO:0007067:mitosis
FBXW7	1	1	GO:0070374:positive regulation of ERK1 and ERK2 cascade
FCER1G	0	1	GO:0007229:integrin-mediated signaling pathway; GO:0050900:leukocyte migration
FERMT2	0	1	GO:0007160:cell-matrix adhesion; GO:0007229:integrin-mediated signaling pathway
FEZ1	1	1	GO:0005813:centrosome; GO:0045666:positive regulation of neuron differentiation
FGF10	0	1	GO:0070374:positive regulation of ERK1 and ERK2 cascade
FGF12	1	1	GO:0044325:ion channel binding
FGF13	1	1	GO:0044325:ion channel binding
FGF18	0	1	GO:0070374:positive regulation of ERK1 and ERK2 cascade
FGF19	0	1	GO:0070374:positive regulation of ERK1 and ERK2 cascade
FGF2	1	1	GO:0070374:positive regulation of ERK1 and ERK2 cascade
FGF20	0	1	GO:0070374:positive regulation of ERK1 and ERK2 cascade
FGF21	0	1	GO:0070374:positive regulation of ERK1 and ERK2 cascade
FGF23	1	1	GO:0070374:positive regulation of ERK1 and ERK2 cascade
FGF4	0	1	GO:0070374:positive regulation of ERK1 and ERK2 cascade
FGFR1OP	0	1	GO:0005813:centrosome
FGFR2	1	1	GO:0070374:positive regulation of ERK1 and ERK2 cascade
FGFR3	0	1	GO:0070374:positive regulation of ERK1 and ERK2 cascade
FGFR4	0	1	GO:0070374:positive regulation of ERK1 and ERK2 cascade
FGR	0	1	GO:0007229:integrin-mediated signaling pathway
FHL1	0	1	GO:0044325:ion channel binding
FIGN	1	1	GO:0007067:mitosis
FKBP15	1	1	GO:0010923:negative regulation of phosphatase activity
FKBP1A	0	1	GO:0044325:ion channel binding
FKBP1B	0	1	GO:0044325:ion channel binding
FLII	0	1	GO:0005813:centrosome
FLOT1	0	1	GO:0005765:lysosomal membrane
FLT4	0	1	GO:0070374:positive regulation of ERK1 and ERK2 cascade
FN1	1	1	GO:0050900:leukocyte migration
FOPNL	0	1	GO:0005813:centrosome
FOXJ1	0	1	GO:0050900:leukocyte migration
FPR1	1	1	GO:0006928:cellular component movement
FPR2	1	1	GO:0006928:cellular component movement
FPR3	0	1	GO:0006928:cellular component movement
FREM1	1	1	GO:0007160:cell-matrix adhesion
FRY	1	1	GO:0000922:spindle pole
FSD1	0	1	GO:0007067:mitosis
FUNDC1	0	1	GO:0001666:response to hypoxia
FUT8	1	1	GO:0007229:integrin-mediated signaling pathway
FYN	0	1	GO:0044325:ion channel binding; GO:0050900:leukocyte migration
FZR1	0	1	GO:0007067:mitosis; GO:0031965:nuclear membrane; GO:0051436:negative regulation of ubiquitin-protein ligase activityƒ
G6PD	1	1	GO:0005813:centrosome
GAA	1	1	GO:0005765:lysosomal membrane
GAB2	1	1	GO:0007229:integrin-mediated signaling pathway
GAK	0	1	GO:0004674:protein serine/threonine kinase activity
GAREM	0	1	GO:0070374:positive regulation of ERK1 and ERK2 cascade
GAS6	0	1	GO:0050900:leukocyte migration; GO:0070374:positive regulation of ERK1 and ERK2 cascade
GATA1	0	1	GO:0031965:nuclear membrane
GATM	0	1	GO:0007584:response to nutrient
GBA	1	1	GO:0005765:lysosomal membrane
GCG	0	1	GO:0070374:positive regulation of ERK1 and ERK2 cascade
GCGR	0	1	GO:0007584:response to nutrient
GCH1	0	1	GO:0031965:nuclear membrane
GCHFR	1	1	GO:0031965:nuclear membrane
GDAP2	1	1	GO:0005765:lysosomal membrane
GIPR	0	1	GO:0007584:response to nutrient
GNA11	0	1	GO:0005765:lysosomal membrane
GNA13	0	1	GO:0006928:cellular component movement
GNAI1	0	1	GO:0005765:lysosomal membrane; GO:0005813:centrosome
GNAI2	1	1	GO:0005813:centrosome; GO:0007584:response to nutrient
GNAI3	1	1	GO:0005765:lysosomal membrane; GO:0005813:centrosome
GNAQ	1	1	GO:0005765:lysosomal membrane; GO:0031965:nuclear membrane
GNB1	0	1	GO:0005765:lysosomal membrane
GNB2	1	1	GO:0005765:lysosomal membrane
GNB4	0	1	GO:0005765:lysosomal membrane
GNPAT	1	1	GO:0007584:response to nutrient
GOLPH3	1	1	GO:0031965:nuclear membrane
GOPC	0	1	GO:0044325:ion channel binding
GP5	0	1	GO:0007160:cell-matrix adhesion
GP6	1	1	GO:0050900:leukocyte migration
GPATCH2	1	1	GO:0010923:negative regulation of phosphatase activity
GPD1L	0	1	GO:0044325:ion channel binding
GPER	1	1	GO:0055037:recycling endosome; GO:0070374:positive regulation of ERK1 and ERK2 cascade
GPLD1	1	1	GO:0005765:lysosomal membrane
GPR137B	0	1	GO:0005765:lysosomal membrane
GPR143	1	1	GO:0005765:lysosomal membrane
GPR161	0	1	GO:0055037:recycling endosome
GPR183	0	1	GO:0070374:positive regulation of ERK1 and ERK2 cascade
GPR55	1	1	GO:0070374:positive regulation of ERK1 and ERK2 cascade
GRB14	1	1	GO:0050900:leukocyte migration
GRB2	1	1	GO:0050900:leukocyte migration
GRB7	1	1	GO:0050900:leukocyte migration
GRIP1	1	1	GO:0055037:recycling endosome
GRK1	1	1	GO:0004674:protein serine/threonine kinase activity
GRK5	1	1	GO:0004674:protein serine/threonine kinase activity
GRXCR1	1	1	GO:0010923:negative regulation of phosphatase activity
GSG2	0	1	GO:0005813:centrosome; GO:0031965:nuclear membrane
GSK3A	1	1	GO:0004674:protein serine/threonine kinase activity
GSK3B	0	1	GO:0004674:protein serine/threonine kinase activity; GO:0005813:centrosome
GTPBP4	1	1	GO:0031965:nuclear membrane
H0YJX3	0	1	GO:0004674:protein serine/threonine kinase activity
H1F0	0	1	GO:0000786:nucleosome
H1FOO	0	1	GO:0000786:nucleosome
H1FX	0	1	GO:0000786:nucleosome
H2AFJ	1	1	GO:0000786:nucleosome
H2AFV	0	1	GO:0000786:nucleosome
H2AFX	0	1	GO:0000786:nucleosome; GO:0042393:histone binding
H2AFY	0	1	GO:0000786:nucleosome
H2AFY2	0	1	GO:0000786:nucleosome
H2AFZ	0	1	GO:0000786:nucleosome
H2BFM	1	1	GO:0000786:nucleosome
H2BFS	0	1	GO:0000786:nucleosome
H2BFWT	1	1	GO:0000786:nucleosome; GO:0031965:nuclear membrane
H3BM21	0	1	GO:0007160:cell-matrix adhesion; GO:0007229:integrin-mediated signaling pathway
H3F3A	0	1	GO:0000786:nucleosome
H3F3B	0	1	GO:0000786:nucleosome
H3F3C	0	1	GO:0000786:nucleosome
HARBI1	0	1	GO:0005813:centrosome
HAT1	1	1	GO:0007584:response to nutrient
HAUS1	1	1	GO:0000922:spindle pole; GO:0005813:centrosome; GO:0007067:mitosis
HAUS2	0	1	GO:0005813:centrosome; GO:0007067:mitosis
HAUS3	0	1	GO:0005813:centrosome; GO:0007067:mitosis
HAUS4	1	1	GO:0005813:centrosome; GO:0007067:mitosis
HAUS5	0	1	GO:0005813:centrosome; GO:0007067:mitosis
HAUS6	1	1	GO:0005813:centrosome; GO:0007067:mitosis
HAUS7	0	1	GO:0005813:centrosome; GO:0007067:mitosis
HAUS8	0	1	GO:0000922:spindle pole; GO:0005813:centrosome; GO:0007067:mitosis
HAX1	0	1	GO:0031965:nuclear membrane
HCA90	0	1	GO:0007067:mitosis
HCK	1	1	GO:0007229:integrin-mediated signaling pathway
HELLS	1	1	GO:0007067:mitosis
HEPACAM2	1	1	GO:0005813:centrosome; GO:0007067:mitosis
HFE	0	1	GO:0055037:recycling endosome
HGF	1	1	GO:0007067:mitosis
HGSNAT	0	1	GO:0005765:lysosomal membrane
HIF1A	0	1	GO:0001666:response to hypoxia
HIF3A	0	1	GO:0001666:response to hypoxia
HILS1	0	1	GO:0000786:nucleosome; GO:0042393:histone binding
HIPK1	1	1	GO:0004674:protein serine/threonine kinase activity
HIPK2	1	1	GO:0004674:protein serine/threonine kinase activity; GO:0005813:centrosome; GO:0031965:nuclear membrane
HIPK3	1	1	GO:0004674:protein serine/threonine kinase activity
HIPK4	1	1	GO:0004674:protein serine/threonine kinase activity
HIST1H1A	1	1	GO:0000786:nucleosome
HIST1H1B	0	1	GO:0000786:nucleosome
HIST1H1C	1	1	GO:0000786:nucleosome
HIST1H1D	0	1	GO:0000786:nucleosome
HIST1H1E	1	1	GO:0000786:nucleosome
HIST1H1T	1	1	GO:0000786:nucleosome
HIST1H2AA	0	1	GO:0000786:nucleosome
HIST1H2AB	0	1	GO:0000786:nucleosome
HIST1H2AC	0	1	GO:0000786:nucleosome
HIST1H2AD	0	1	GO:0000786:nucleosome
HIST1H2AG	0	1	GO:0000786:nucleosome
HIST1H2AH	0	1	GO:0000786:nucleosome
HIST1H2AJ	0	1	GO:0000786:nucleosome
HIST1H2BA	0	1	GO:0000786:nucleosome
HIST1H2BB	0	1	GO:0000786:nucleosome
HIST1H2BC	1	1	GO:0000786:nucleosome
HIST1H2BD	1	1	GO:0000786:nucleosome
HIST1H2BH	1	1	GO:0000786:nucleosome
HIST1H2BJ	0	1	GO:0000786:nucleosome
HIST1H2BK	0	1	GO:0000786:nucleosome
HIST1H2BL	0	1	GO:0000786:nucleosome
HIST1H2BM	0	1	GO:0000786:nucleosome
HIST1H2BN	0	1	GO:0000786:nucleosome
HIST1H2BO	0	1	GO:0000786:nucleosome
HIST1H3A	1	1	GO:0000786:nucleosome
HIST1H4A	0	1	GO:0000786:nucleosome
HIST1H4G	0	1	GO:0000786:nucleosome
HIST2H2AA3	0	1	GO:0000786:nucleosome
HIST2H2AB	1	1	GO:0000786:nucleosome
HIST2H2AC	1	1	GO:0000786:nucleosome
HIST2H2BC	0	1	GO:0000786:nucleosome
HIST2H2BD	0	1	GO:0000786:nucleosome
HIST2H2BE	1	1	GO:0000786:nucleosome
HIST2H2BF	0	1	GO:0000786:nucleosome
HIST2H3A	0	1	GO:0000786:nucleosome
HIST3H2A	1	1	GO:0000786:nucleosome
HIST3H2BB	0	1	GO:0000786:nucleosome
HIST3H3	0	1	GO:0000786:nucleosome
HLA-DMA	0	1	GO:0005765:lysosomal membrane
HLA-DMB	0	1	GO:0005765:lysosomal membrane
HLA-DOA	0	1	GO:0005765:lysosomal membrane
HLA-DOB	0	1	GO:0005765:lysosomal membrane
HLA-DPA1	0	1	GO:0005765:lysosomal membrane
HLA-DPB1	1	1	GO:0005765:lysosomal membrane
HLA-DQA1	0	1	GO:0005765:lysosomal membrane
HLA-DQA2	0	1	GO:0005765:lysosomal membrane
HLA-DQB1	0	1	GO:0005765:lysosomal membrane
HLA-DQB2	0	1	GO:0005765:lysosomal membrane
HLA-DRA	1	1	GO:0005765:lysosomal membrane
HLA-DRB1	0	1	GO:0005765:lysosomal membrane
HLA-DRB3	0	1	GO:0005765:lysosomal membrane
HLA-DRB4	0	1	GO:0005765:lysosomal membrane
HLA-DRB5	0	1	GO:0005765:lysosomal membrane
HMGA2	0	1	GO:0007067:mitosis
HMGCL	0	1	GO:0007584:response to nutrient
HMGCR	1	1	GO:0007584:response to nutrient; GO:0070374:positive regulation of ERK1 and ERK2 cascade
HMOX1	1	1	GO:0001666:response to hypoxia
HMOX2	0	1	GO:0001666:response to hypoxia
HOMER1	0	1	GO:0044325:ion channel binding
HOOK2	1	1	GO:0005813:centrosome
HOOK3	1	1	GO:0005813:centrosome
HOXD3	0	1	GO:0007160:cell-matrix adhesion; GO:0045666:positive regulation of neuron differentiation
HP1BP3	0	1	GO:0000786:nucleosome
HPN	1	1	GO:0031965:nuclear membrane
HPSE	1	1	GO:0005765:lysosomal membrane; GO:0007160:cell-matrix adhesion
HRAS	0	1	GO:0050900:leukocyte migration; GO:0070374:positive regulation of ERK1 and ERK2 cascade
HRC	1	1	GO:0044325:ion channel binding
HSD11B2	0	1	GO:0001666:response to hypoxia
HSD17B14	0	1	GO:0005813:centrosome
HSMCR30	0	1	GO:0007067:mitosis
HSP90AA1	1	1	GO:0044325:ion channel binding
HSP90AB1	0	1	GO:0044325:ion channel binding
HSP90B1	1	1	GO:0001666:response to hypoxia
HSPB1	0	1	GO:0006928:cellular component movement
HTR2A	1	1	GO:0070374:positive regulation of ERK1 and ERK2 cascade
HTR2B	0	1	GO:0070374:positive regulation of ERK1 and ERK2 cascade
HTR2C	1	1	GO:0070374:positive regulation of ERK1 and ERK2 cascade
HUNK	0	1	GO:0004674:protein serine/threonine kinase activity
HYLS1	0	1	GO:0005813:centrosome
ICAM1	1	1	GO:0050900:leukocyte migration
ICK	1	1	GO:0004674:protein serine/threonine kinase activity
ID2	0	1	GO:0044325:ion channel binding
IFITM3	0	1	GO:0005765:lysosomal membrane
IFNG	0	1	GO:0006928:cellular component movement; GO:0045666:positive regulation of neuron differentiation
IFT74	0	1	GO:0005813:centrosome
IFT80	0	1	GO:0005813:centrosome
IFT81	1	1	GO:0005813:centrosome
IGF1	0	1	GO:0006928:cellular component movement
IGF2R	1	1	GO:0005765:lysosomal membrane
IGFBP2	0	1	GO:0007584:response to nutrient
IGSF8	0	1	GO:0006928:cellular component movement
IKBKB	1	1	GO:0004674:protein serine/threonine kinase activity
IL13	1	1	GO:0006928:cellular component movement
IL15RA	0	1	GO:0031965:nuclear membrane
IL18	0	1	GO:0001666:response to hypoxia
IL1RN	0	1	GO:0005813:centrosome
IL26	0	1	GO:0070374:positive regulation of ERK1 and ERK2 cascade
IL4	0	1	GO:0007584:response to nutrient
IL4I1	1	1	GO:0031965:nuclear membrane
IL6	0	1	GO:0045666:positive regulation of neuron differentiation; GO:0070374:positive regulation of ERK1 and ERK2 cascade
IL8	1	1	GO:0006928:cellular component movement
ILK	0	1	GO:0004674:protein serine/threonine kinase activity; GO:0007160:cell-matrix adhesion; GO:0007229:integrin-mediated signaling pathway
INCENP	0	1	GO:0000910:cytokinesis; GO:0007067:mitosis
INPP5D	1	1	GO:0050900:leukocyte migration
integrin beta 3	0	1	GO:0007229:integrin-mediated signaling pathway
INTS1	0	1	GO:0031965:nuclear membrane
INTS2	1	1	GO:0031965:nuclear membrane
IQCB1	0	1	GO:0005813:centrosome
IRAK1	1	1	GO:0004674:protein serine/threonine kinase activity
IRAK3	1	1	GO:0004674:protein serine/threonine kinase activity
IRAK4	1	1	GO:0004674:protein serine/threonine kinase activity
IST1	1	1	GO:0000910:cytokinesis; GO:0005813:centrosome
ITGA1	1	1	GO:0007160:cell-matrix adhesion; GO:0007229:integrin-mediated signaling pathway
ITGA10	1	1	GO:0007160:cell-matrix adhesion; GO:0007229:integrin-mediated signaling pathway
ITGA11	0	1	GO:0007160:cell-matrix adhesion; GO:0007229:integrin-mediated signaling pathway
ITGA2	0	1	GO:0007160:cell-matrix adhesion; GO:0007229:integrin-mediated signaling pathway
ITGA2B	1	1	GO:0007160:cell-matrix adhesion; GO:0007229:integrin-mediated signaling pathway
ITGA3	1	1	GO:0007160:cell-matrix adhesion; GO:0007229:integrin-mediated signaling pathway; GO:0050900:leukocyte migration
ITGA4	1	1	GO:0007229:integrin-mediated signaling pathway; GO:0050900:leukocyte migration
ITGA5	1	1	GO:0007229:integrin-mediated signaling pathway; GO:0050900:leukocyte migration
ITGA6	1	1	GO:0007160:cell-matrix adhesion; GO:0007229:integrin-mediated signaling pathway; GO:0050900:leukocyte migration
ITGA7	1	1	GO:0007160:cell-matrix adhesion; GO:0007229:integrin-mediated signaling pathway
ITGA8	1	1	GO:0007160:cell-matrix adhesion; GO:0007229:integrin-mediated signaling pathway
ITGA9	0	1	GO:0007229:integrin-mediated signaling pathway
ITGAD	0	1	GO:0007160:cell-matrix adhesion; GO:0007229:integrin-mediated signaling pathway
ITGAE	0	1	GO:0007229:integrin-mediated signaling pathway
ITGAL	1	1	GO:0006928:cellular component movement; GO:0007229:integrin-mediated signaling pathway; GO:0050900:leukocyte migration
ITGAM	0	1	GO:0007229:integrin-mediated signaling pathway; GO:0050900:leukocyte migration
ITGAV	1	1	GO:0007160:cell-matrix adhesion; GO:0007229:integrin-mediated signaling pathway; GO:0050900:leukocyte migration
ITGAX	1	1	GO:0007229:integrin-mediated signaling pathway; GO:0050900:leukocyte migration
ITGB1	1	1	GO:0007160:cell-matrix adhesion; GO:0007229:integrin-mediated signaling pathway; GO:0045666:positive regulation of neuron differentiation; GO:0050900:leukocyte migration; GO:0055037:recycling endosome
ITGB1BP1	0	1	GO:0007160:cell-matrix adhesion; GO:0007229:integrin-mediated signaling pathway
ITGB2	1	1	GO:0007160:cell-matrix adhesion; GO:0007229:integrin-mediated signaling pathway; GO:0050900:leukocyte migration
ITGB3	0	1	GO:0007160:cell-matrix adhesion; GO:0007229:integrin-mediated signaling pathway; GO:0050900:leukocyte migration
ITGB3BP	0	1	GO:0007067:mitosis
ITGB4	0	1	GO:0007160:cell-matrix adhesion; GO:0007229:integrin-mediated signaling pathway
ITGB5	0	1	GO:0007229:integrin-mediated signaling pathway
ITGB6	1	1	GO:0007160:cell-matrix adhesion; GO:0007229:integrin-mediated signaling pathway
ITGB7	1	1	GO:0007160:cell-matrix adhesion; GO:0007229:integrin-mediated signaling pathway; GO:0050900:leukocyte migration
ITGB8	0	1	GO:0007160:cell-matrix adhesion; GO:0007229:integrin-mediated signaling pathway
ITGBL1	1	1	GO:0007229:integrin-mediated signaling pathway
ITM2C	0	1	GO:0005765:lysosomal membrane
ITPR1	1	1	GO:0001666:response to hypoxia
ITPR2	1	1	GO:0001666:response to hypoxia
JAK2	0	1	GO:0006928:cellular component movement; GO:0042393:histone binding
JAM2	0	1	GO:0050900:leukocyte migration
JAM3	1	1	GO:0007160:cell-matrix adhesion; GO:0050900:leukocyte migration
JOSD2	0	1	GO:0004843:ubiquitin-specific protease activity
JTB	0	1	GO:0000910:cytokinesis; GO:0005813:centrosome; GO:0007067:mitosis
KAL1	1	1	GO:0006928:cellular component movement
KALRN	1	1	GO:0004674:protein serine/threonine kinase activity
KAT6A	1	1	GO:0000786:nucleosome
KAT6B	1	1	GO:0000786:nucleosome
KATNA1	0	1	GO:0000922:spindle pole; GO:0005813:centrosome; GO:0007067:mitosis
KATNB1	0	1	GO:0000922:spindle pole; GO:0005813:centrosome; GO:0007067:mitosis
KAZN	0	1	GO:0031965:nuclear membrane
KCNA5	1	1	GO:0001666:response to hypoxia
KCND3	1	1	GO:0044325:ion channel binding
KCNE1L	0	1	GO:0044325:ion channel binding
KCNE2	0	1	GO:0044325:ion channel binding
KCNIP2	0	1	GO:0044325:ion channel binding
KCNJ11	1	1	GO:0044325:ion channel binding
KCNMA1	1	1	GO:0001666:response to hypoxia
KCNQ1	1	1	GO:0044325:ion channel binding
KDM4A	0	1	GO:0005813:centrosome
KDR	1	1	GO:0070374:positive regulation of ERK1 and ERK2 cascade
KEAP1	1	1	GO:0005813:centrosome
KIAA0430	0	1	GO:0010923:negative regulation of phosphatase activity
KIAA0586	1	1	GO:0005813:centrosome
KIAA0753	0	1	GO:0005813:centrosome
KIAA0999	0	1	GO:0004674:protein serine/threonine kinase activity
KIAA1009	1	1	GO:0005813:centrosome
KIAA1161	1	1	GO:0031965:nuclear membrane
KIAA1324	1	1	GO:0005765:lysosomal membrane
KIAA1731	0	1	GO:0005813:centrosome
KIF11	0	1	GO:0000922:spindle pole; GO:0007067:mitosis
KIF13A	1	1	GO:0000910:cytokinesis; GO:0005813:centrosome
KIF15	1	1	GO:0005813:centrosome; GO:0007067:mitosis
KIF18B	1	1	GO:0007067:mitosis
KIF20A	0	1	GO:0000910:cytokinesis
KIF20B	1	1	GO:0005813:centrosome; GO:0007067:mitosis
KIF22	0	1	GO:0007067:mitosis
KIF23	0	1	GO:0000910:cytokinesis; GO:0005813:centrosome
KIF2A	1	1	GO:0000922:spindle pole; GO:0005813:centrosome; GO:0007067:mitosis
KIF2B	1	1	GO:0007067:mitosis
KIF2C	1	1	GO:0007067:mitosis
KIF3A	0	1	GO:0005813:centrosome
KIF3B	1	1	GO:0005813:centrosome
KIFAP3	0	1	GO:0005813:centrosome
KIFC3	1	1	GO:0005813:centrosome
KIN27	0	1	GO:0004674:protein serine/threonine kinase activity
KLHL13	0	1	GO:0000910:cytokinesis; GO:0007067:mitosis
KLHL21	0	1	GO:0007067:mitosis
KLHL22	0	1	GO:0005813:centrosome
KLHL41	0	1	GO:0005813:centrosome
KLHL42	0	1	GO:0007067:mitosis
KLHL9	1	1	GO:0000910:cytokinesis; GO:0007067:mitosis
KNDC1	1	1	GO:0004674:protein serine/threonine kinase activity
KNSTRN	0	1	GO:0000922:spindle pole
KNTC1	1	1	GO:0000922:spindle pole; GO:0007067:mitosis
KPNB1	1	1	GO:0031965:nuclear membrane
KPTN	1	1	GO:0006928:cellular component movement
KRAS	1	1	GO:0050900:leukocyte migration
KSR1	0	1	GO:0004674:protein serine/threonine kinase activity
KSR2	0	1	GO:0004674:protein serine/threonine kinase activity
L1CAM	1	1	GO:0050900:leukocyte migration
LAMA5	0	1	GO:0007229:integrin-mediated signaling pathway
LAMP1	0	1	GO:0005765:lysosomal membrane
LAMP2	1	1	GO:0005765:lysosomal membrane
LAMP3	1	1	GO:0005765:lysosomal membrane
LAMTOR1	0	1	GO:0005765:lysosomal membrane
LAMTOR2	0	1	GO:0005765:lysosomal membrane
LAPTM5	0	1	GO:0005765:lysosomal membrane
LAT	0	1	GO:0007229:integrin-mediated signaling pathway
LATS1	1	1	GO:0000922:spindle pole; GO:0004674:protein serine/threonine kinase activity; GO:0007067:mitosis
LATS2	1	1	GO:0000922:spindle pole; GO:0004674:protein serine/threonine kinase activity; GO:0007067:mitosis
LBR	1	1	GO:0031965:nuclear membrane
LCK	1	1	GO:0050900:leukocyte migration
LDLRAP1	1	1	GO:0055037:recycling endosome
LEMD2	0	1	GO:0031965:nuclear membrane
LEP	0	1	GO:0001666:response to hypoxia
LIMD1	1	1	GO:0001666:response to hypoxia
LIMK1	1	1	GO:0004674:protein serine/threonine kinase activity
LIMK2	1	1	GO:0004674:protein serine/threonine kinase activity
LIPG	1	1	GO:0007584:response to nutrient
LITAF	0	1	GO:0005765:lysosomal membrane
LMBRD1	1	1	GO:0005765:lysosomal membrane
LMLN	0	1	GO:0007067:mitosis
LMTK2	1	1	GO:0004674:protein serine/threonine kinase activity; GO:0055037:recycling endosome
LMTK3	0	1	GO:0004674:protein serine/threonine kinase activity; GO:0010923:negative regulation of phosphatase activity
LNPEP	1	1	GO:0005765:lysosomal membrane
LONP1	0	1	GO:0001666:response to hypoxia
LOXL2	1	1	GO:0001666:response to hypoxia
LPIN1	1	1	GO:0031965:nuclear membrane
LRP1	1	1	GO:0005765:lysosomal membrane
LRP2	1	1	GO:0005765:lysosomal membrane
LRRC45	0	1	GO:0005813:centrosome
LRRCC1	0	1	GO:0005813:centrosome; GO:0007067:mitosis
LRRK1	1	1	GO:0004674:protein serine/threonine kinase activity
LRRK2	1	1	GO:0004674:protein serine/threonine kinase activity; GO:0044325:ion channel binding
LSP1	0	1	GO:0006928:cellular component movement
LTA	0	1	GO:0001666:response to hypoxia; GO:0007584:response to nutrient
LTB4R	0	1	GO:0006928:cellular component movement
LYN	1	1	GO:0044325:ion channel binding; GO:0050900:leukocyte migration
LYPD3	0	1	GO:0006928:cellular component movement; GO:0007160:cell-matrix adhesion
LYVE1	0	1	GO:0006928:cellular component movement; GO:0007160:cell-matrix adhesion
LZTS2	1	1	GO:0007067:mitosis
M0QYV0	0	1	GO:0004674:protein serine/threonine kinase activity
M6PR	0	1	GO:0005765:lysosomal membrane
MACF1	1	1	GO:0006928:cellular component movement
MAD1L1	0	1	GO:0005813:centrosome; GO:0007067:mitosis
MAD2L1	0	1	GO:0000922:spindle pole; GO:0051436:negative regulation of ubiquitin-protein ligase activityƒ
MAD2L2	0	1	GO:0007067:mitosis
MADCAM1	0	1	GO:0050900:leukocyte migration
MAG	0	1	GO:0050900:leukocyte migration
MAK	0	1	GO:0004674:protein serine/threonine kinase activity; GO:0005813:centrosome
MAP10	0	1	GO:0005813:centrosome
MAP2K1	0	1	GO:0004674:protein serine/threonine kinase activity; GO:0006928:cellular component movement; GO:0007067:mitosis
MAP2K2	0	1	GO:0004674:protein serine/threonine kinase activity
MAP2K3	0	1	GO:0004674:protein serine/threonine kinase activity
MAP2K4	1	1	GO:0004674:protein serine/threonine kinase activity
MAP2K5	0	1	GO:0004674:protein serine/threonine kinase activity
MAP2K6	1	1	GO:0004674:protein serine/threonine kinase activity
MAP2K7	0	1	GO:0004674:protein serine/threonine kinase activity
MAP3K10	1	1	GO:0004674:protein serine/threonine kinase activity
MAP3K11	0	1	GO:0004674:protein serine/threonine kinase activity; GO:0005813:centrosome
MAP3K12	1	1	GO:0004674:protein serine/threonine kinase activity
MAP3K13	1	1	GO:0004674:protein serine/threonine kinase activity
MAP3K15	1	1	GO:0004674:protein serine/threonine kinase activity
MAP3K19	0	1	GO:0004674:protein serine/threonine kinase activity
MAP3K2	1	1	GO:0004674:protein serine/threonine kinase activity
MAP3K4	1	1	GO:0004674:protein serine/threonine kinase activity
MAP3K5	1	1	GO:0004674:protein serine/threonine kinase activity
MAP3K6	0	1	GO:0004674:protein serine/threonine kinase activity
MAP3K7	1	1	GO:0004674:protein serine/threonine kinase activity
MAP3K8	0	1	GO:0004674:protein serine/threonine kinase activity
MAP3K9	0	1	GO:0004674:protein serine/threonine kinase activity
MAP4K1	0	1	GO:0004674:protein serine/threonine kinase activity
MAP4K2	1	1	GO:0004674:protein serine/threonine kinase activity
MAP4K3	1	1	GO:0004674:protein serine/threonine kinase activity
MAP4K4	0	1	GO:0004674:protein serine/threonine kinase activity
MAP4K5	0	1	GO:0004674:protein serine/threonine kinase activity
MAP7D3	1	1	GO:0005813:centrosome
MAP9	1	1	GO:0000910:cytokinesis; GO:0007067:mitosis
MAPK1	1	1	GO:0004674:protein serine/threonine kinase activity
MAPK11	0	1	GO:0004674:protein serine/threonine kinase activity
MAPK12	0	1	GO:0004674:protein serine/threonine kinase activity
MAPK13	0	1	GO:0004674:protein serine/threonine kinase activity
MAPK14	1	1	GO:0000922:spindle pole; GO:0004674:protein serine/threonine kinase activity; GO:0006928:cellular component movement
MAPK3	0	1	GO:0070374:positive regulation of ERK1 and ERK2 cascade
MAPK6	1	1	GO:0004674:protein serine/threonine kinase activity
MAPK7	0	1	GO:0004674:protein serine/threonine kinase activity
MAPK8	1	1	GO:0004674:protein serine/threonine kinase activity
MAPKAPK2	0	1	GO:0004674:protein serine/threonine kinase activity
MAPKAPK3	0	1	GO:0004674:protein serine/threonine kinase activity
MAPKAPK5	1	1	GO:0004674:protein serine/threonine kinase activity
MAPRE1	0	1	GO:0005813:centrosome; GO:0007067:mitosis
MAPRE2	1	1	GO:0007067:mitosis
MAPRE3	1	1	GO:0007067:mitosis
2014-03-01	0	1
2014-03-02	1	1
2014-03-08	0	1
2014-03-09	0	1
MARCKS	0	1	GO:0005813:centrosome
MARK1	1	1	GO:0004674:protein serine/threonine kinase activity
MARK2	1	1	GO:0004674:protein serine/threonine kinase activity
MARK3	0	1	GO:0004674:protein serine/threonine kinase activity
MARK4	0	1	GO:0004674:protein serine/threonine kinase activity; GO:0005813:centrosome
MAST1	1	1	GO:0004674:protein serine/threonine kinase activity
MAST2	1	1	GO:0004674:protein serine/threonine kinase activity
MAST3	1	1	GO:0004674:protein serine/threonine kinase activity
MAST4	1	1	GO:0004674:protein serine/threonine kinase activity
MASTL	1	1	GO:0004674:protein serine/threonine kinase activity; GO:0005813:centrosome; GO:0007067:mitosis
MB	0	1	GO:0001666:response to hypoxia
MCM3	1	1	GO:0005813:centrosome
MCMBP	0	1	GO:0007067:mitosis
MCOLN1	0	1	GO:0005765:lysosomal membrane
MDH1	0	1	GO:0005813:centrosome
MEAF6	0	1	GO:0005813:centrosome
MECP2	0	1	GO:0001666:response to hypoxia
MELK	1	1	GO:0004674:protein serine/threonine kinase activity
MERTK	0	1	GO:0050900:leukocyte migration
MFSD12	0	1	GO:0005765:lysosomal membrane
MFSD8	1	1	GO:0005765:lysosomal membrane
MIB1	1	1	GO:0005813:centrosome; GO:0031965:nuclear membrane
MICALL2	0	1	GO:0055037:recycling endosome
MID2	1	1	GO:0005813:centrosome
MIF	0	1	GO:0070374:positive regulation of ERK1 and ERK2 cascade
MINK1	0	1	GO:0004674:protein serine/threonine kinase activity
MIOS	0	1	GO:0005765:lysosomal membrane
MIS12	0	1	GO:0007067:mitosis
MIS18A	0	1	GO:0007067:mitosis
MIS18BP1	0	1	GO:0007067:mitosis
MISP	0	1	GO:0007067:mitosis
MKI67IP	0	1	GO:0010923:negative regulation of phosphatase activity
MKKS	0	1	GO:0005813:centrosome
MKNK1	1	1	GO:0004674:protein serine/threonine kinase activity
MKNK2	0	1	GO:0004674:protein serine/threonine kinase activity
MKS1	1	1	GO:0005813:centrosome
MLC1	0	1	GO:0055037:recycling endosome
MLF1IP	0	1	GO:0005813:centrosome
MLTK	0	1	GO:0004674:protein serine/threonine kinase activity
MMD	0	1	GO:0005765:lysosomal membrane
MMP1	1	1	GO:0050900:leukocyte migration
MMP14	0	1	GO:0001666:response to hypoxia
MMP2	1	1	GO:0001666:response to hypoxia
MNB/DYRK	0	1	GO:0004674:protein serine/threonine kinase activity
MOK	0	1	GO:0004674:protein serine/threonine kinase activity
MOS	1	1	GO:0004674:protein serine/threonine kinase activity
MPHOSPH10	1	1	GO:0010923:negative regulation of phosphatase activity
MPHOSPH9	0	1	GO:0005813:centrosome
MPLKIP	0	1	GO:0005813:centrosome; GO:0007067:mitosis
MRPL19	0	1	GO:0031965:nuclear membrane
MRPS14	0	1	GO:0031965:nuclear membrane
MRPS15	1	1	GO:0031965:nuclear membrane
MRPS23	0	1	GO:0031965:nuclear membrane
MRTO4	0	1	GO:0031965:nuclear membrane
MSN	1	1	GO:0006928:cellular component movement; GO:0050900:leukocyte migration
MST1R	1	1	GO:0006928:cellular component movement
MST4	1	1	GO:0004674:protein serine/threonine kinase activity
MT3	0	1	GO:0001666:response to hypoxia; GO:0070374:positive regulation of ERK1 and ERK2 cascade
MTDH	0	1	GO:0031965:nuclear membrane
MTOR	1	1	GO:0004674:protein serine/threonine kinase activity; GO:0005765:lysosomal membrane; GO:0007584:response to nutrient
MTSS1	1	1	GO:0006928:cellular component movement
MTUS2	1	1	GO:0005813:centrosome
MUC4	1	1	GO:0007160:cell-matrix adhesion
MYCBP	0	1	GO:0005813:centrosome
MYH9	1	1	GO:0000910:cytokinesis; GO:0006928:cellular component movement; GO:0007229:integrin-mediated signaling pathway; GO:0050900:leukocyte migration
MYLIP	0	1	GO:0006928:cellular component movement
MYLK	1	1	GO:0004674:protein serine/threonine kinase activity
MYLK4	1	1	GO:0004674:protein serine/threonine kinase activity
MYLPF	0	1	GO:0005765:lysosomal membrane
MYO1D	1	1	GO:0010923:negative regulation of phosphatase activity
MYO3A	1	1	GO:0004674:protein serine/threonine kinase activity
MYO3B	1	1	GO:0004674:protein serine/threonine kinase activity
MYO6	0	1	GO:0005765:lysosomal membrane; GO:0031965:nuclear membrane
MYO7A	1	1	GO:0005765:lysosomal membrane
MYOCD	1	1	GO:0001666:response to hypoxia
MYOF	1	1	GO:0031965:nuclear membrane
MYSM1	0	1	GO:0004843:ubiquitin-specific protease activity; GO:0042393:histone binding
MYST3	1	1	GO:0000786:nucleosome
MZT1	0	1	GO:0005813:centrosome
MZT2A	0	1	GO:0005813:centrosome
MZT2B	0	1	GO:0005813:centrosome
NAA11	1	1	GO:0005813:centrosome
NAF1	1	1	GO:0005813:centrosome
NAPG	0	1	GO:0005765:lysosomal membrane
NARFL	0	1	GO:0001666:response to hypoxia
NCAPG	0	1	GO:0005813:centrosome
NCAPG2	1	1	GO:0007067:mitosis
NCAPH	0	1	GO:0007067:mitosis
NCSTN	0	1	GO:0005765:lysosomal membrane
NDC1	0	1	GO:0031965:nuclear membrane
NDC80	1	1	GO:0007067:mitosis
NDE1	1	1	GO:0005813:centrosome; GO:0007067:mitosis
NDEL1	0	1	GO:0005813:centrosome
NDN	0	1	GO:0005813:centrosome
NDRG1	1	1	GO:0005813:centrosome
NDRG2	0	1	GO:0005813:centrosome
NEDD1	0	1	GO:0000922:spindle pole; GO:0005813:centrosome; GO:0007067:mitosis
NEDD4L	0	1	GO:0044325:ion channel binding
NEDD9	0	1	GO:0000922:spindle pole; GO:0007067:mitosis; GO:0007229:integrin-mediated signaling pathway
NEK1	1	1	GO:0004674:protein serine/threonine kinase activity; GO:0005813:centrosome; GO:0007067:mitosis; GO:0031965:nuclear membrane
NEK10	1	1	GO:0004674:protein serine/threonine kinase activity
NEK11	0	1	GO:0004674:protein serine/threonine kinase activity
NEK2	0	1	GO:0000922:spindle pole; GO:0004674:protein serine/threonine kinase activity; GO:0005813:centrosome; GO:0007067:mitosis
NEK3	1	1	GO:0004674:protein serine/threonine kinase activity; GO:0007067:mitosis
NEK4	0	1	GO:0004674:protein serine/threonine kinase activity; GO:0007067:mitosis
NEK5	0	1	GO:0004674:protein serine/threonine kinase activity
NEK6	1	1	GO:0000910:cytokinesis; GO:0000922:spindle pole; GO:0004674:protein serine/threonine kinase activity; GO:0007067:mitosis
NEK7	0	1	GO:0000910:cytokinesis; GO:0000922:spindle pole; GO:0004674:protein serine/threonine kinase activity
NEK8	0	1	GO:0004674:protein serine/threonine kinase activity
NEK9	0	1	GO:0004674:protein serine/threonine kinase activity; GO:0007067:mitosis
NEU1	1	1	GO:0005765:lysosomal membrane
NF1	1	1	GO:0001666:response to hypoxia
NFE2L2	0	1	GO:0005813:centrosome
NFU1	0	1	GO:0005813:centrosome
NID1	0	1	GO:0007160:cell-matrix adhesion
NID2	1	1	GO:0007160:cell-matrix adhesion
NIM1	0	1	GO:0004674:protein serine/threonine kinase activity
NIN	1	1	GO:0005813:centrosome
NISCH	1	1	GO:0055037:recycling endosome
NIT2	1	1	GO:0005813:centrosome
NKX2-3	1	1	GO:0050900:leukocyte migration
NLRP6	0	1	GO:0031965:nuclear membrane
NME1	0	1	GO:0005813:centrosome
NME2	0	1	GO:0007229:integrin-mediated signaling pathway
NME7	0	1	GO:0005813:centrosome
NOC4L	0	1	GO:0031965:nuclear membrane
NOD1	1	1	GO:0070374:positive regulation of ERK1 and ERK2 cascade
NOD2	1	1	GO:0007584:response to nutrient; GO:0070374:positive regulation of ERK1 and ERK2 cascade
NODAL	0	1	GO:0070374:positive regulation of ERK1 and ERK2 cascade
NOLC1	1	1	GO:0007067:mitosis
NOS1	1	1	GO:0001666:response to hypoxia; GO:0044325:ion channel binding
NOS2	1	1	GO:0001666:response to hypoxia
NOX4	1	1	GO:0001666:response to hypoxia; GO:0070374:positive regulation of ERK1 and ERK2 cascade
NOX5	0	1	GO:0000910:cytokinesis
NPC1	1	1	GO:0005765:lysosomal membrane
NPHP4	0	1	GO:0005813:centrosome
NPIPA1	0	1	GO:0031965:nuclear membrane
NPM1	0	1	GO:0005813:centrosome; GO:0042393:histone binding
NPNT	0	1	GO:0007160:cell-matrix adhesion; GO:0070374:positive regulation of ERK1 and ERK2 cascade
NPPC	0	1	GO:0001666:response to hypoxia
NPY	0	1	GO:0006928:cellular component movement
NQO1	0	1	GO:0007584:response to nutrient
NR4A2	1	1	GO:0001666:response to hypoxia
NRAS	1	1	GO:0050900:leukocyte migration
NRF1	1	1	GO:0001666:response to hypoxia
NRK	1	1	GO:0004674:protein serine/threonine kinase activity
NSF	1	1	GO:0005765:lysosomal membrane
NSL1	0	1	GO:0007067:mitosis
NSMCE2	0	1	GO:0007067:mitosis
NSMF	0	1	GO:0031965:nuclear membrane
NSUN2	1	1	GO:0007067:mitosis
NTRK1	1	1	GO:0070374:positive regulation of ERK1 and ERK2 cascade
NUAK1	1	1	GO:0004674:protein serine/threonine kinase activity
NUAK2	1	1	GO:0004674:protein serine/threonine kinase activity
NUDC	1	1	GO:0007067:mitosis
NUDCD2	0	1	GO:0000922:spindle pole
NUDT21	0	1	GO:0005813:centrosome
NUF2	1	1	GO:0007067:mitosis
NUMA1	1	1	GO:0000922:spindle pole; GO:0007067:mitosis
NUP107	0	1	GO:0031965:nuclear membrane
NUP153	1	1	GO:0031965:nuclear membrane
NUP155	1	1	GO:0031965:nuclear membrane
NUP205	1	1	GO:0031965:nuclear membrane
NUP210	1	1	GO:0031965:nuclear membrane
NUP35	0	1	GO:0031965:nuclear membrane
NUP37	1	1	GO:0007067:mitosis
NUP43	0	1	GO:0007067:mitosis
NUP50	0	1	GO:0031965:nuclear membrane
NUP54	1	1	GO:0031965:nuclear membrane
NUP62	0	1	GO:0000922:spindle pole; GO:0031965:nuclear membrane
NUP85	1	1	GO:0031965:nuclear membrane
NUP93	1	1	GO:0031965:nuclear membrane
NUP98	1	1	GO:0031965:nuclear membrane
NUPL1	1	1	GO:0031965:nuclear membrane
NUPL2	1	1	GO:0031965:nuclear membrane
OBSCN	1	1	GO:0004674:protein serine/threonine kinase activity
OCA2	1	1	GO:0005765:lysosomal membrane
ODF2	1	1	GO:0000922:spindle pole; GO:0005813:centrosome
ODF2L	1	1	GO:0005813:centrosome
OFD1	0	1	GO:0005813:centrosome; GO:0007067:mitosis
OGT	1	1	GO:0005813:centrosome; GO:0007584:response to nutrient
OIP5	0	1	GO:0007067:mitosis
OLR1	1	1	GO:0050900:leukocyte migration
OPRM1	1	1	GO:0070374:positive regulation of ERK1 and ERK2 cascade
OR1D2	1	1	GO:0006928:cellular component movement
OSBPL1A	1	1	GO:0005765:lysosomal membrane
OSBPL3	0	1	GO:0031965:nuclear membrane
OSBPL6	0	1	GO:0031965:nuclear membrane
OSTM1	0	1	GO:0005765:lysosomal membrane
OTUB1	0	1	GO:0004843:ubiquitin-specific protease activity
OTUB2	0	1	GO:0004843:ubiquitin-specific protease activity
OTUD1	0	1	GO:0004843:ubiquitin-specific protease activity
OTUD3	0	1	GO:0004843:ubiquitin-specific protease activity
OTUD4	1	1	GO:0004843:ubiquitin-specific protease activity
OTUD5	0	1	GO:0004843:ubiquitin-specific protease activity
OTUD6A	0	1	GO:0004843:ubiquitin-specific protease activity
OTUD7A	0	1	GO:0004843:ubiquitin-specific protease activity
OTUD7B	0	1	GO:0004843:ubiquitin-specific protease activity
OXCT1	1	1	GO:0007584:response to nutrient
OXSR1	0	1	GO:0004674:protein serine/threonine kinase activity
P2RX2	0	1	GO:0001666:response to hypoxia
P2RX3	0	1	GO:0001666:response to hypoxia
P2RX4	0	1	GO:0005765:lysosomal membrane
P2RY1	0	1	GO:0070374:positive regulation of ERK1 and ERK2 cascade
PACS1	1	1	GO:0044325:ion channel binding
PAFAH1B1	0	1	GO:0005813:centrosome; GO:0007067:mitosis; GO:0031965:nuclear membrane
PAK1	0	1	GO:0001666:response to hypoxia; GO:0004674:protein serine/threonine kinase activity; GO:0031965:nuclear membrane
PAK2	1	1	GO:0004674:protein serine/threonine kinase activity
PAK3	1	1	GO:0004674:protein serine/threonine kinase activity
PAK4	1	1	GO:0004674:protein serine/threonine kinase activity; GO:0006928:cellular component movement
PAK6	1	1	GO:0004674:protein serine/threonine kinase activity
PAK7	1	1	GO:0004674:protein serine/threonine kinase activity
PALM	0	1	GO:0006928:cellular component movement
PAM	0	1	GO:0001666:response to hypoxia
PAN3	1	1	GO:0005813:centrosome
PANX1	0	1	GO:0044325:ion channel binding
PAPD5	1	1	GO:0007067:mitosis
PARP16	0	1	GO:0031965:nuclear membrane
PARVG	0	1	GO:0007160:cell-matrix adhesion
PASK	1	1	GO:0004674:protein serine/threonine kinase activity
PBK	0	1	GO:0004674:protein serine/threonine kinase activity; GO:0007067:mitosis
PBRM1	1	1	GO:0007067:mitosis
PCDH11X	0	1	GO:0010923:negative regulation of phosphatase activity
PCGF5	0	1	GO:0005813:centrosome
PCIF1	0	1	GO:0010923:negative regulation of phosphatase activity
PCM1	1	1	GO:0005813:centrosome; GO:0031965:nuclear membrane
PCNT	1	1	GO:0005813:centrosome
PDCD6	0	1	GO:0031965:nuclear membrane
PDE4B	1	1	GO:0044325:ion channel binding; GO:0050900:leukocyte migration
PDE4D	0	1	GO:0044325:ion channel binding
PDE4DIP	1	1	GO:0005813:centrosome
PDGFA	0	1	GO:0001666:response to hypoxia; GO:0070374:positive regulation of ERK1 and ERK2 cascade
PDGFB	0	1	GO:0001666:response to hypoxia; GO:0070374:positive regulation of ERK1 and ERK2 cascade
PDGFRA	1	1	GO:0070374:positive regulation of ERK1 and ERK2 cascade
PDGFRB	1	1	GO:0070374:positive regulation of ERK1 and ERK2 cascade
PDIK1L	0	1	GO:0004674:protein serine/threonine kinase activity
PDK1	0	1	GO:0004674:protein serine/threonine kinase activity
PDK2	0	1	GO:0004674:protein serine/threonine kinase activity
PDK3	1	1	GO:0004674:protein serine/threonine kinase activity
PDK4	0	1	GO:0004674:protein serine/threonine kinase activity
PDLIM1	0	1	GO:0001666:response to hypoxia
PDPK1	1	1	GO:0004674:protein serine/threonine kinase activity
PDPK2	0	1	GO:0004674:protein serine/threonine kinase activity
PDPN	1	1	GO:0006928:cellular component movement
PDS5A	0	1	GO:0007067:mitosis
PECAM1	0	1	GO:0050900:leukocyte migration
PGF	1	1	GO:0001666:response to hypoxia
PHF20	1	1	GO:0031965:nuclear membrane
PHKG1	0	1	GO:0004674:protein serine/threonine kinase activity
PHKG2	1	1	GO:0004674:protein serine/threonine kinase activity
PHPT1	0	1	GO:0044325:ion channel binding
PI4K2A	0	1	GO:0005765:lysosomal membrane
PIBF1	1	1	GO:0005813:centrosome
PIK3C3	1	1	GO:0000910:cytokinesis
PIK3CA	1	1	GO:0004674:protein serine/threonine kinase activity; GO:0050900:leukocyte migration
PIK3CB	1	1	GO:0050900:leukocyte migration
PIK3CG	1	1	GO:0004674:protein serine/threonine kinase activity
PIK3R1	1	1	GO:0050900:leukocyte migration
PIK3R2	0	1	GO:0050900:leukocyte migration
PIK3R4	1	1	GO:0004674:protein serine/threonine kinase activity
PIM1	0	1	GO:0004674:protein serine/threonine kinase activity
PIM2	0	1	GO:0004674:protein serine/threonine kinase activity
PIM3	0	1	GO:0004674:protein serine/threonine kinase activity
PINK1	1	1	GO:0004674:protein serine/threonine kinase activity
PKD1	0	1	GO:0007160:cell-matrix adhesion; GO:0044325:ion channel binding
PKD2	0	1	GO:0044325:ion channel binding
PKHD1	1	1	GO:0005813:centrosome
PKLR	1	1	GO:0001666:response to hypoxia; GO:0007584:response to nutrient
PKMYT1	0	1	GO:0004674:protein serine/threonine kinase activity; GO:0007067:mitosis; GO:0010923:negative regulation of phosphatase activity
PKN1	1	1	GO:0004674:protein serine/threonine kinase activity; GO:0042393:histone binding
PKN2	0	1	GO:0004674:protein serine/threonine kinase activity
PKP2	1	1	GO:0044325:ion channel binding
PKP4	1	1	GO:0000922:spindle pole
PLA2G4E	0	1	GO:0005765:lysosomal membrane
PLA2G4F	1	1	GO:0005765:lysosomal membrane
PLA2G6	1	1	GO:0005813:centrosome
PLAT	0	1	GO:0001666:response to hypoxia
PLAU	1	1	GO:0001666:response to hypoxia
PLAUR	1	1	GO:0006928:cellular component movement
PLCB1	1	1	GO:0031965:nuclear membrane
PLCG1	0	1	GO:0050900:leukocyte migration
PLCH1	1	1	GO:0031965:nuclear membrane
PLD1	1	1	GO:0005765:lysosomal membrane
PLEK	1	1	GO:0007229:integrin-mediated signaling pathway
PLEKHA7	0	1	GO:0005813:centrosome
PLEKHF1	0	1	GO:0005765:lysosomal membrane
PLEKHG6	0	1	GO:0000922:spindle pole
PLK1	0	1	GO:0000910:cytokinesis; GO:0000922:spindle pole; GO:0004674:protein serine/threonine kinase activity; GO:0005813:centrosome; GO:0007067:mitosis
PLK1S1	0	1	GO:0005813:centrosome
PLK2	0	1	GO:0004674:protein serine/threonine kinase activity; GO:0005813:centrosome
PLK3	0	1	GO:0000910:cytokinesis; GO:0004674:protein serine/threonine kinase activity; GO:0005813:centrosome
PLK4	0	1	GO:0004674:protein serine/threonine kinase activity; GO:0005813:centrosome
PLK5	0	1	GO:0007067:mitosis
PLOD1	1	1	GO:0001666:response to hypoxia
PLOD2	1	1	GO:0001666:response to hypoxia
PLP1	1	1	GO:0007229:integrin-mediated signaling pathway
PMF1	0	1	GO:0007067:mitosis
PML	0	1	GO:0001666:response to hypoxia; GO:0031965:nuclear membrane
PNCK	1	1	GO:0004674:protein serine/threonine kinase activity
PNPLA7	0	1	GO:0005765:lysosomal membrane; GO:0031965:nuclear membrane
POC1A	0	1	GO:0005813:centrosome
POC1B	0	1	GO:0005813:centrosome
POC5	0	1	GO:0005813:centrosome
PODXL	0	1	GO:0050900:leukocyte migration
POLR3H	0	1	GO:0005813:centrosome
POM121	0	1	GO:0031965:nuclear membrane
POM121C	0	1	GO:0031965:nuclear membrane
POR	0	1	GO:0007584:response to nutrient
POU6F1	1	1	GO:0031965:nuclear membrane
PPARA	1	1	GO:0001666:response to hypoxia
PPARG	1	1	GO:0007584:response to nutrient
PPARGC1A	1	1	GO:0001666:response to hypoxia
PPFIA1	1	1	GO:0007160:cell-matrix adhesion
PPFIA2	1	1	GO:0007160:cell-matrix adhesion
PPIA	0	1	GO:0050900:leukocyte migration
PPIL2	1	1	GO:0050900:leukocyte migration
PPP1R12A	1	1	GO:0005813:centrosome; GO:0007067:mitosis
PPP1R26	0	1	GO:0010923:negative regulation of phosphatase activity
PPP1R27	0	1	GO:0010923:negative regulation of phosphatase activity
PPP1R35	0	1	GO:0010923:negative regulation of phosphatase activity
PPP1R36	0	1	GO:0010923:negative regulation of phosphatase activity
PPP1R37	0	1	GO:0010923:negative regulation of phosphatase activity
PPP1R42	0	1	GO:0005813:centrosome
PPP2CA	1	1	GO:0000922:spindle pole
PPP2CB	0	1	GO:0000922:spindle pole
PPP2R2D	0	1	GO:0007067:mitosis
PPP2R3C	1	1	GO:0005813:centrosome
PPP4C	0	1	GO:0005813:centrosome
PPP4R2	0	1	GO:0005813:centrosome
PPP5C	0	1	GO:0007067:mitosis
PQLC2	0	1	GO:0005765:lysosomal membrane
PRAM1	0	1	GO:0007229:integrin-mediated signaling pathway
PRC1	1	1	GO:0000910:cytokinesis; GO:0000922:spindle pole
PRICKLE1	1	1	GO:0031965:nuclear membrane
PRICKLE2	1	1	GO:0031965:nuclear membrane
PRKAA1	0	1	GO:0001666:response to hypoxia; GO:0004674:protein serine/threonine kinase activity
PRKAA2	1	1	GO:0004674:protein serine/threonine kinase activity
PRKACA	0	1	GO:0004674:protein serine/threonine kinase activity; GO:0005813:centrosome
PRKACB	0	1	GO:0004674:protein serine/threonine kinase activity; GO:0005813:centrosome
PRKAR2A	1	1	GO:0005813:centrosome
PRKAR2B	1	1	GO:0005813:centrosome
PRKCA	1	1	GO:0070374:positive regulation of ERK1 and ERK2 cascade
PRKCB	1	1	GO:0004674:protein serine/threonine kinase activity; GO:0042393:histone binding
PRKCD	0	1	GO:0001666:response to hypoxia; GO:0004674:protein serine/threonine kinase activity
PRKCG	1	1	GO:0004674:protein serine/threonine kinase activity
PRKCH	1	1	GO:0004674:protein serine/threonine kinase activity
PRKCI	1	1	GO:0004674:protein serine/threonine kinase activity
PRKCQ	1	1	GO:0004674:protein serine/threonine kinase activity
PRKCZ	0	1	GO:0004674:protein serine/threonine kinase activity; GO:0070374:positive regulation of ERK1 and ERK2 cascade
PRKD1	1	1	GO:0004674:protein serine/threonine kinase activity; GO:0007229:integrin-mediated signaling pathway
PRKD2	1	1	GO:0004674:protein serine/threonine kinase activity; GO:0070374:positive regulation of ERK1 and ERK2 cascade
PRKDC	1	1	GO:0004674:protein serine/threonine kinase activity
PRKG2	0	1	GO:0004674:protein serine/threonine kinase activity
PRKY	0	1	GO:0004674:protein serine/threonine kinase activity
PRL	0	1	GO:0007584:response to nutrient
PRM1	0	1	GO:0000786:nucleosome
PRM2	0	1	GO:0000786:nucleosome
PRM3	0	1	GO:0000786:nucleosome
PROC	0	1	GO:0050900:leukocyte migration
PROCR	0	1	GO:0005813:centrosome
PROS1	0	1	GO:0050900:leukocyte migration
PRPF4B	1	1	GO:0004674:protein serine/threonine kinase activity
PSAP	1	1	GO:0005765:lysosomal membrane
PSEN1	0	1	GO:0005765:lysosomal membrane; GO:0005813:centrosome; GO:0031965:nuclear membrane
PSEN2	0	1	GO:0001666:response to hypoxia; GO:0005765:lysosomal membrane; GO:0005813:centrosome
PSKH1	0	1	GO:0004674:protein serine/threonine kinase activity
PSKH2	1	1	GO:0004674:protein serine/threonine kinase activity
PSMA1	0	1	GO:0005813:centrosome; GO:0051436:negative regulation of ubiquitin-protein ligase activityƒ
PSRC1	0	1	GO:0000922:spindle pole
PTCHD2	1	1	GO:0031965:nuclear membrane
PTGDS	1	1	GO:0031965:nuclear membrane
PTGS2	1	1	GO:0006928:cellular component movement
PTK2	1	1	GO:0007229:integrin-mediated signaling pathway
PTK2B	1	1	GO:0001666:response to hypoxia; GO:0007229:integrin-mediated signaling pathway; GO:0070374:positive regulation of ERK1 and ERK2 cascade
PTK6	0	1	GO:0004674:protein serine/threonine kinase activity
PTPN11	1	1	GO:0050900:leukocyte migration
PTPN6	0	1	GO:0050900:leukocyte migration
PTTG1	0	1	GO:0007067:mitosis
PXK	1	1	GO:0005813:centrosome
PXN	1	1	GO:0006928:cellular component movement; GO:0007160:cell-matrix adhesion; GO:0007229:integrin-mediated signaling pathway
PYCARD	0	1	GO:0070374:positive regulation of ERK1 and ERK2 cascade
PYY	0	1	GO:0006928:cellular component movement
Q14569	0	1	GO:0007067:mitosis
QSOX2	1	1	GO:0031965:nuclear membrane
RAB10	1	1	GO:0055037:recycling endosome
RAB11A	0	1	GO:0000910:cytokinesis; GO:0055037:recycling endosome
RAB11B	0	1	GO:0055037:recycling endosome
RAB11FIP1	1	1	GO:0055037:recycling endosome
RAB11FIP3	0	1	GO:0000910:cytokinesis; GO:0005813:centrosome; GO:0055037:recycling endosome
RAB11FIP4	0	1	GO:0000910:cytokinesis
RAB11FIP5	0	1	GO:0005813:centrosome; GO:0055037:recycling endosome
RAB12	0	1	GO:0005765:lysosomal membrane
RAB13	0	1	GO:0055037:recycling endosome
RAB14	0	1	GO:0005765:lysosomal membrane; GO:0055037:recycling endosome
RAB17	0	1	GO:0055037:recycling endosome
RAB2A	0	1	GO:0005765:lysosomal membrane
RAB35	0	1	GO:0000910:cytokinesis
RAB3GAP1	1	1	GO:0005813:centrosome
RAB3IP	1	1	GO:0005813:centrosome
RAB5C	0	1	GO:0005765:lysosomal membrane
RAB6C	0	1	GO:0005813:centrosome
RAB7A	0	1	GO:0005765:lysosomal membrane
RABEP1	1	1	GO:0055037:recycling endosome
RABGAP1	1	1	GO:0005813:centrosome
RABGEF1	1	1	GO:0055037:recycling endosome
RABL6	0	1	GO:0005813:centrosome
RAC1	0	1	GO:0006928:cellular component movement; GO:0007160:cell-matrix adhesion
RACGAP1	0	1	GO:0000910:cytokinesis
RAD21	0	1	GO:0007067:mitosis
RAF1	0	1	GO:0001666:response to hypoxia; GO:0004674:protein serine/threonine kinase activity
RALA	0	1	GO:0000910:cytokinesis
RALB	0	1	GO:0000910:cytokinesis
RAMP2	0	1	GO:0001666:response to hypoxia
RAN	0	1	GO:0007067:mitosis
RANBP1	0	1	GO:0005813:centrosome
RANBP2	0	1	GO:0031965:nuclear membrane
RANGAP1	0	1	GO:0000922:spindle pole; GO:0031965:nuclear membrane
RANGRF	0	1	GO:0044325:ion channel binding
RAP1A	0	1	GO:0070374:positive regulation of ERK1 and ERK2 cascade
RAP1GAP2	1	1	GO:0005813:centrosome
RAP2A	0	1	GO:0055037:recycling endosome
RAPGEF2	0	1	GO:0070374:positive regulation of ERK1 and ERK2 cascade
RAPH1	1	1	GO:0007160:cell-matrix adhesion
RARA	1	1	GO:0070374:positive regulation of ERK1 and ERK2 cascade
RASA1	1	1	GO:0000910:cytokinesis
RASSF1	1	1	GO:0000922:spindle pole
RASSF10	0	1	GO:0000922:spindle pole
RBBP8	1	1	GO:0007067:mitosis
RBM26	1	1	GO:0010923:negative regulation of phosphatase activity
RBM39	1	1	GO:0005813:centrosome
RCC1	1	1	GO:0007067:mitosis; GO:0031965:nuclear membrane; GO:0042393:histone binding
RCC2	0	1	GO:0007067:mitosis
RDH14	0	1	GO:0005765:lysosomal membrane
RECQL5	0	1	GO:0007067:mitosis; GO:0031965:nuclear membrane
REEP3	0	1	GO:0007067:mitosis
REEP4	0	1	GO:0007067:mitosis
REPIN1	0	1	GO:0031965:nuclear membrane
RETSAT	1	1	GO:0031965:nuclear membrane
RFWD2	0	1	GO:0005813:centrosome
RGCC	0	1	GO:0005813:centrosome
RGS14	0	1	GO:0000922:spindle pole; GO:0005813:centrosome; GO:0007067:mitosis
RHOA	1	1	GO:0001666:response to hypoxia; GO:0007160:cell-matrix adhesion; GO:0045666:positive regulation of neuron differentiation
RHOB	1	1	GO:0000910:cytokinesis
RHOC	1	1	GO:0000910:cytokinesis
RIC8B	1	1	GO:0005813:centrosome
RILP	1	1	GO:0005765:lysosomal membrane
RILPL1	0	1	GO:0005813:centrosome
RILPL2	0	1	GO:0005813:centrosome
RIMBP2	1	1	GO:0010923:negative regulation of phosphatase activity
RIMS1	1	1	GO:0044325:ion channel binding
RIMS2	1	1	GO:0044325:ion channel binding
RIMS3	0	1	GO:0044325:ion channel binding
RIMS4	1	1	GO:0044325:ion channel binding
RIOK1	1	1	GO:0004674:protein serine/threonine kinase activity
RIOK2	0	1	GO:0004674:protein serine/threonine kinase activity
RIOK3	1	1	GO:0004674:protein serine/threonine kinase activity
RIPK1	0	1	GO:0004674:protein serine/threonine kinase activity
RIPK2	1	1	GO:0004674:protein serine/threonine kinase activity; GO:0070374:positive regulation of ERK1 and ERK2 cascade
RIPK3	1	1	GO:0004674:protein serine/threonine kinase activity
RIPK4	1	1	GO:0004674:protein serine/threonine kinase activity
RITA	0	1	GO:0005813:centrosome
RMDN1	0	1	GO:0000922:spindle pole; GO:0005813:centrosome
RMDN2	0	1	GO:0000922:spindle pole
RMDN3	0	1	GO:0000922:spindle pole
RNF11	0	1	GO:0055037:recycling endosome
RNF13	1	1	GO:0005765:lysosomal membrane
RNF152	0	1	GO:0005765:lysosomal membrane
RNF19A	1	1	GO:0005813:centrosome
RNF8	1	1	GO:0007067:mitosis; GO:0042393:histone binding
ROCK1	0	1	GO:0004674:protein serine/threonine kinase activity; GO:0050900:leukocyte migration
ROCK2	0	1	GO:0000910:cytokinesis; GO:0004674:protein serine/threonine kinase activity; GO:0005813:centrosome
ROPN1B	0	1	GO:0000910:cytokinesis
RPGR	1	1	GO:0005813:centrosome
RPGRIP1L	1	1	GO:0005813:centrosome
RPP25	0	1	GO:0005813:centrosome
RPS6KA1	1	1	GO:0004674:protein serine/threonine kinase activity
RPS6KA2	1	1	GO:0004674:protein serine/threonine kinase activity
RPS6KA3	1	1	GO:0004674:protein serine/threonine kinase activity
RPS6KA4	1	1	GO:0004674:protein serine/threonine kinase activity
RPS6KA5	1	1	GO:0004674:protein serine/threonine kinase activity
RPS6KA6	0	1	GO:0004674:protein serine/threonine kinase activity
RPS6KB1	0	1	GO:0004674:protein serine/threonine kinase activity; GO:0007584:response to nutrient
RPS6KB2	1	1	GO:0004674:protein serine/threonine kinase activity
RPS6KC1	1	1	GO:0004674:protein serine/threonine kinase activity
RPS6KL1	1	1	GO:0004674:protein serine/threonine kinase activity
RPTOR	0	1	GO:0005765:lysosomal membrane
RRAGA	0	1	GO:0005765:lysosomal membrane
RRAGB	0	1	GO:0005765:lysosomal membrane
RRP12	1	1	GO:0031965:nuclear membrane
RRP1B	0	1	GO:0010923:negative regulation of phosphatase activity
RTCB	0	1	GO:0007160:cell-matrix adhesion
RUVBL1	0	1	GO:0007067:mitosis
RYR1	1	1	GO:0001666:response to hypoxia
RYR2	1	1	GO:0001666:response to hypoxia; GO:0044325:ion channel binding
S100A7	0	1	GO:0070374:positive regulation of ERK1 and ERK2 cascade
SAC3D1	0	1	GO:0005813:centrosome; GO:0007067:mitosis
SASS6	1	1	GO:0005813:centrosome
SBDS	1	1	GO:0000922:spindle pole
SBK1	0	1	GO:0004674:protein serine/threonine kinase activity
SBK2	0	1	GO:0004674:protein serine/threonine kinase activity
SCAP	1	1	GO:0001666:response to hypoxia
SCARB1	0	1	GO:0005765:lysosomal membrane
SCARB2	0	1	GO:0005765:lysosomal membrane
SCFD1	0	1	GO:0001666:response to hypoxia
SCG2	1	1	GO:0006928:cellular component movement
SCIMP	1	1	GO:0070374:positive regulation of ERK1 and ERK2 cascade
SCLT1	1	1	GO:0005813:centrosome
SCN3B	1	1	GO:0044325:ion channel binding
SCN4B	0	1	GO:0044325:ion channel binding
SCN5A	1	1	GO:0044325:ion channel binding
SCRN1	1	1	GO:0031965:nuclear membrane
SDC2	1	1	GO:0001666:response to hypoxia
SDCCAG8	0	1	GO:0005813:centrosome
SEBOX	0	1	GO:0007160:cell-matrix adhesion
SELE	1	1	GO:0050900:leukocyte migration
SELL	0	1	GO:0050900:leukocyte migration
SELP	1	1	GO:0050900:leukocyte migration
SELPLG	0	1	GO:0050900:leukocyte migration
SEMA7A	0	1	GO:0007229:integrin-mediated signaling pathway; GO:0070374:positive regulation of ERK1 and ERK2 cascade
SENP2	0	1	GO:0031965:nuclear membrane
SENP3	1	1	GO:0004843:ubiquitin-specific protease activity
2014-09-02	0	1
2014-09-03	0	1
2014-09-04	0	1
2014-09-05	0	1
2014-09-06	0	1
2014-09-07	0	1
SEPHS1	0	1	GO:0031965:nuclear membrane
SERPINA1	0	1	GO:0001666:response to hypoxia
SERPINB5	1	1	GO:0006928:cellular component movement
SERPINB6	0	1	GO:0005813:centrosome
SERPINC1	1	1	GO:0007584:response to nutrient
SERPINF2	0	1	GO:0070374:positive regulation of ERK1 and ERK2 cascade
SERPINI2	0	1	GO:0006928:cellular component movement
SETD8	0	1	GO:0007067:mitosis
SETDB2	1	1	GO:0007067:mitosis
SFI1	0	1	GO:0010923:negative regulation of phosphatase activity
SGCE	1	1	GO:0007160:cell-matrix adhesion
SGK1	0	1	GO:0004674:protein serine/threonine kinase activity
SGK110	0	1	GO:0004674:protein serine/threonine kinase activity
SGK2	0	1	GO:0004674:protein serine/threonine kinase activity
SGK3	1	1	GO:0004674:protein serine/threonine kinase activity; GO:0055037:recycling endosome
SGK494	0	1	GO:0004674:protein serine/threonine kinase activity
SGOL1	0	1	GO:0000922:spindle pole; GO:0005813:centrosome; GO:0007067:mitosis
SH2B1	1	1	GO:0006928:cellular component movement
SH2D4A	0	1	GO:0010923:negative regulation of phosphatase activity
SH3RF2	1	1	GO:0010923:negative regulation of phosphatase activity
SH3TC2	1	1	GO:0055037:recycling endosome
SHC1	1	1	GO:0050900:leukocyte migration
SHISA5	0	1	GO:0031965:nuclear membrane
SHPRH	1	1	GO:0000786:nucleosome
SIDT2	0	1	GO:0005765:lysosomal membrane
SIGLEC1	1	1	GO:0007160:cell-matrix adhesion
SIK1	0	1	GO:0004674:protein serine/threonine kinase activity
SIK2	0	1	GO:0004674:protein serine/threonine kinase activity
SIK3	1	1	GO:0004674:protein serine/threonine kinase activity
SIRPA	1	1	GO:0050900:leukocyte migration
SIRPG	1	1	GO:0050900:leukocyte migration
SIRT2	0	1	GO:0007067:mitosis
SKA1	0	1	GO:0005813:centrosome; GO:0007067:mitosis
SKA2	0	1	GO:0007067:mitosis
SKA3	0	1	GO:0007067:mitosis
SKI	0	1	GO:0005813:centrosome
SLAIN2	0	1	GO:0005813:centrosome
SLC11A2	0	1	GO:0001666:response to hypoxia; GO:0005765:lysosomal membrane; GO:0055037:recycling endosome
SLC12A4	1	1	GO:0005765:lysosomal membrane
SLC15A3	0	1	GO:0005765:lysosomal membrane
SLC15A4	0	1	GO:0005765:lysosomal membrane
SLC16A1	0	1	GO:0050900:leukocyte migration
SLC16A3	0	1	GO:0031965:nuclear membrane; GO:0050900:leukocyte migration
SLC16A8	0	1	GO:0050900:leukocyte migration
SLC17A5	0	1	GO:0005765:lysosomal membrane
SLC26A11	0	1	GO:0005765:lysosomal membrane
SLC29A2	1	1	GO:0031965:nuclear membrane
SLC29A3	0	1	GO:0005765:lysosomal membrane
SLC2A8	1	1	GO:0001666:response to hypoxia; GO:0005765:lysosomal membrane
SLC30A2	0	1	GO:0005765:lysosomal membrane
SLC35F6	0	1	GO:0005765:lysosomal membrane
SLC36A1	0	1	GO:0005765:lysosomal membrane
SLC3A2	0	1	GO:0050900:leukocyte migration
SLC44A2	1	1	GO:0005765:lysosomal membrane
SLC48A1	0	1	GO:0005765:lysosomal membrane
SLC6A19	0	1	GO:0007584:response to nutrient
SLC6A4	1	1	GO:0001666:response to hypoxia; GO:0007584:response to nutrient
SLC7A10	1	1	GO:0050900:leukocyte migration
SLC7A11	0	1	GO:0050900:leukocyte migration
SLC7A14	1	1	GO:0010923:negative regulation of phosphatase activity
SLC7A5	0	1	GO:0050900:leukocyte migration
SLC7A6	0	1	GO:0050900:leukocyte migration
SLC7A7	1	1	GO:0050900:leukocyte migration
SLC7A8	1	1	GO:0050900:leukocyte migration
SLC7A9	0	1	GO:0050900:leukocyte migration
SLC8A1	1	1	GO:0001666:response to hypoxia; GO:0007584:response to nutrient; GO:0044325:ion channel binding
SLC9A3R1	0	1	GO:0005813:centrosome
SLC9A9	1	1	GO:0055037:recycling endosome
SLK	1	1	GO:0004674:protein serine/threonine kinase activity
SMAD3	0	1	GO:0001666:response to hypoxia
SMAD4	0	1	GO:0001666:response to hypoxia; GO:0005813:centrosome
SMAD9	0	1	GO:0001666:response to hypoxia
SMC3	1	1	GO:0000922:spindle pole; GO:0007067:mitosis
SMC5	1	1	GO:0007067:mitosis
SMG1	1	1	GO:0004674:protein serine/threonine kinase activity
SNED1	0	1	GO:0007160:cell-matrix adhesion
SNRK	1	1	GO:0004674:protein serine/threonine kinase activity
SNTA1	0	1	GO:0044325:ion channel binding
SNX10	0	1	GO:0005813:centrosome
SNX18	0	1	GO:0007067:mitosis
SNX33	1	1	GO:0007067:mitosis
SNX9	0	1	GO:0007067:mitosis
SOD2	0	1	GO:0001666:response to hypoxia
SOD3	0	1	GO:0001666:response to hypoxia
SON	1	1	GO:0000910:cytokinesis
SORBS1	1	1	GO:0005813:centrosome; GO:0007160:cell-matrix adhesion
SORT1	1	1	GO:0005765:lysosomal membrane; GO:0031965:nuclear membrane
SOS1	1	1	GO:0050900:leukocyte migration
SPAG5	1	1	GO:0000922:spindle pole
SPAST	0	1	GO:0005813:centrosome
SPATC1	1	1	GO:0005813:centrosome
SPC24	0	1	GO:0007067:mitosis
SPC25	0	1	GO:0007067:mitosis
SPDL1	0	1	GO:0000922:spindle pole
SPEG	1	1	GO:0004674:protein serine/threonine kinase activity
SPG11	1	1	GO:0005765:lysosomal membrane
SPG20	0	1	GO:0000910:cytokinesis
SPHK2	0	1	GO:0005765:lysosomal membrane
SPICE1	1	1	GO:0005813:centrosome
SPINT2	0	1	GO:0006928:cellular component movement
SPN	0	1	GO:0050900:leukocyte migration
SPNS1	0	1	GO:0005765:lysosomal membrane
SPOCD1	1	1	GO:0010923:negative regulation of phosphatase activity
SPPL2A	0	1	GO:0005765:lysosomal membrane
SPPL2B	0	1	GO:0005765:lysosomal membrane
SPRED1	1	1	GO:0010923:negative regulation of phosphatase activity
SPRY2	1	1	GO:0070374:positive regulation of ERK1 and ERK2 cascade
SQSTM1	1	1	GO:0004674:protein serine/threonine kinase activity
SRC	0	1	GO:0044325:ion channel binding; GO:0050900:leukocyte migration; GO:0070374:positive regulation of ERK1 and ERK2 cascade
SRF	1	1	GO:0001666:response to hypoxia; GO:0007160:cell-matrix adhesion
SRI	0	1	GO:0044325:ion channel binding
SRPK1	1	1	GO:0004674:protein serine/threonine kinase activity
SRPK2	1	1	GO:0004674:protein serine/threonine kinase activity
SRPK3	0	1	GO:0004674:protein serine/threonine kinase activity
SSNA1	0	1	GO:0005813:centrosome
SSSCA1	1	1	GO:0007067:mitosis
SST	0	1	GO:0007584:response to nutrient
SSTR1	1	1	GO:0007584:response to nutrient
SSTR2	0	1	GO:0007584:response to nutrient
ST5	0	1	GO:0070374:positive regulation of ERK1 and ERK2 cascade
STAG1	1	1	GO:0007067:mitosis
STAG2	1	1	GO:0007067:mitosis
STAMBP	1	1	GO:0004843:ubiquitin-specific protease activity
STAR	1	1	GO:0007584:response to nutrient
STARD3	0	1	GO:0005765:lysosomal membrane
STARD3NL	1	1	GO:0005765:lysosomal membrane
STAT3	1	1	GO:0006928:cellular component movement
STAT5B	1	1	GO:0001666:response to hypoxia
STC1	0	1	GO:0007584:response to nutrient
STC2	1	1	GO:0007584:response to nutrient
STIL	0	1	GO:0005813:centrosome
STK10	1	1	GO:0004674:protein serine/threonine kinase activity
STK11	0	1	GO:0004674:protein serine/threonine kinase activity
STK11IP	1	1	GO:0005765:lysosomal membrane
STK16	0	1	GO:0004674:protein serine/threonine kinase activity
STK17A	0	1	GO:0004674:protein serine/threonine kinase activity
STK17B	0	1	GO:0004674:protein serine/threonine kinase activity
STK19	0	1	GO:0004674:protein serine/threonine kinase activity
STK24	1	1	GO:0004674:protein serine/threonine kinase activity
STK25	0	1	GO:0004674:protein serine/threonine kinase activity
STK3	0	1	GO:0004674:protein serine/threonine kinase activity
STK31	1	1	GO:0004674:protein serine/threonine kinase activity
STK32A	0	1	GO:0004674:protein serine/threonine kinase activity
STK32B	0	1	GO:0004674:protein serine/threonine kinase activity
STK32C	0	1	GO:0004674:protein serine/threonine kinase activity
STK33	1	1	GO:0004674:protein serine/threonine kinase activity
STK35	1	1	GO:0004674:protein serine/threonine kinase activity
STK36	1	1	GO:0004674:protein serine/threonine kinase activity
STK38	1	1	GO:0004674:protein serine/threonine kinase activity
STK38L	1	1	GO:0004674:protein serine/threonine kinase activity
STK4	1	1	GO:0004674:protein serine/threonine kinase activity
STK40	1	1	GO:0004674:protein serine/threonine kinase activity
STRA13	0	1	GO:0007067:mitosis
STRADA	1	1	GO:0004674:protein serine/threonine kinase activity
STRBP	0	1	GO:0006928:cellular component movement
STX17	0	1	GO:0005765:lysosomal membrane
STX7	0	1	GO:0005765:lysosomal membrane
STX8	0	1	GO:0005765:lysosomal membrane
SUGT1	0	1	GO:0007067:mitosis
SULT1E1	1	1	GO:0031965:nuclear membrane
SUMO1	0	1	GO:0031965:nuclear membrane
SUN1	0	1	GO:0031965:nuclear membrane
SUN2	0	1	GO:0031965:nuclear membrane
SYK	0	1	GO:0007229:integrin-mediated signaling pathway
SYNE1	1	1	GO:0031965:nuclear membrane
SYNE2	1	1	GO:0031965:nuclear membrane
SYTL2	1	1	GO:0010923:negative regulation of phosphatase activity
SYTL4	1	1	GO:0005813:centrosome
TACC3	1	1	GO:0005813:centrosome
TADA2A	0	1	GO:0007067:mitosis
TADA3	0	1	GO:0007067:mitosis
TAF1	1	1	GO:0004674:protein serine/threonine kinase activity
TAF1L	0	1	GO:0004674:protein serine/threonine kinase activity
TAOK1	0	1	GO:0004674:protein serine/threonine kinase activity
TAOK2	0	1	GO:0004674:protein serine/threonine kinase activity
TAOK3	0	1	GO:0004674:protein serine/threonine kinase activity
TBC1D31	0	1	GO:0005813:centrosome
TBK1	1	1	GO:0004674:protein serine/threonine kinase activity
TBXA2R	0	1	GO:0007584:response to nutrient
TCAP	0	1	GO:0044325:ion channel binding
TCEA2	0	1	GO:0005813:centrosome
TCHH	1	1	GO:0005813:centrosome
TCHP	0	1	GO:0005813:centrosome
TCIRG1	1	1	GO:0005765:lysosomal membrane
TCP1	0	1	GO:0005813:centrosome
TEC	0	1	GO:0007229:integrin-mediated signaling pathway
TECPR1	0	1	GO:0005765:lysosomal membrane
TECTA	1	1	GO:0007160:cell-matrix adhesion
TEK	1	1	GO:0007160:cell-matrix adhesion; GO:0050900:leukocyte migration; GO:0070374:positive regulation of ERK1 and ERK2 cascade
TERF1	1	1	GO:0007067:mitosis
TESK1	1	1	GO:0004674:protein serine/threonine kinase activity
TESK2	1	1	GO:0004674:protein serine/threonine kinase activity
TEX10	1	1	GO:0031965:nuclear membrane
TF	1	1	GO:0055037:recycling endosome
TFAP2A	0	1	GO:0005813:centrosome
TFF2	0	1	GO:0070374:positive regulation of ERK1 and ERK2 cascade
TGFB1	0	1	GO:0001666:response to hypoxia
TGFB2	0	1	GO:0001666:response to hypoxia
TGFB3	0	1	GO:0001666:response to hypoxia
TGFBR1	1	1	GO:0004674:protein serine/threonine kinase activity
TGFBR2	1	1	GO:0007584:response to nutrient
TGFBR3	1	1	GO:0001666:response to hypoxia
TH	0	1	GO:0001666:response to hypoxia
THBD	0	1	GO:0050900:leukocyte migration
THBS1	1	1	GO:0001666:response to hypoxia
THBS3	1	1	GO:0007160:cell-matrix adhesion
TIMELESS	1	1	GO:0007067:mitosis
TIMM10B	0	1	GO:0007160:cell-matrix adhesion
TIPIN	1	1	GO:0007067:mitosis
TIRAP	1	1	GO:0070374:positive regulation of ERK1 and ERK2 cascade
TLDC1	0	1	GO:0005765:lysosomal membrane
TLK1	0	1	GO:0004674:protein serine/threonine kinase activity
TLK2	0	1	GO:0004674:protein serine/threonine kinase activity
TLN1	1	1	GO:0005813:centrosome; GO:0006928:cellular component movement
TLR3	1	1	GO:0005765:lysosomal membrane
TLR4	1	1	GO:0070374:positive regulation of ERK1 and ERK2 cascade
TM9SF1	1	1	GO:0005765:lysosomal membrane
TMBIM1	0	1	GO:0005765:lysosomal membrane
TMEM106B	0	1	GO:0005765:lysosomal membrane
TMEM109	0	1	GO:0031965:nuclear membrane
TMEM132D	1	1	GO:0010923:negative regulation of phosphatase activity
TMEM165	0	1	GO:0005765:lysosomal membrane
TMEM175	0	1	GO:0005765:lysosomal membrane
TMEM176B	1	1	GO:0031965:nuclear membrane
TMEM18	1	1	GO:0031965:nuclear membrane
TMEM192	0	1	GO:0005765:lysosomal membrane
TMEM225	0	1	GO:0010923:negative regulation of phosphatase activity
TMEM38A	1	1	GO:0031965:nuclear membrane
TMEM38B	1	1	GO:0031965:nuclear membrane
TMEM55A	0	1	GO:0005765:lysosomal membrane
TMEM55B	0	1	GO:0005765:lysosomal membrane
TMEM57	0	1	GO:0031965:nuclear membrane
TMEM59	0	1	GO:0005765:lysosomal membrane
TMEM63A	1	1	GO:0005765:lysosomal membrane
TMEM67	1	1	GO:0005813:centrosome
TMEM74	1	1	GO:0005765:lysosomal membrane
TMEM8A	0	1	GO:0005765:lysosomal membrane
TMEM8B	1	1	GO:0007160:cell-matrix adhesion
TMEM9	0	1	GO:0005765:lysosomal membrane
TMEM97	0	1	GO:0031965:nuclear membrane
TNF	1	1	GO:0001666:response to hypoxia; GO:0055037:recycling endosome; GO:0070374:positive regulation of ERK1 and ERK2 cascade
TNFAIP3	1	1	GO:0004843:ubiquitin-specific protease activity; GO:0005813:centrosome
TNFRSF11B	0	1	GO:0007584:response to nutrient
TNFRSF12A	0	1	GO:0006928:cellular component movement
TNFRSF1A	0	1	GO:0001666:response to hypoxia
TNIK	1	1	GO:0004674:protein serine/threonine kinase activity; GO:0055037:recycling endosome
TNIP1	1	1	GO:0004843:ubiquitin-specific protease activity
TNK2	1	1	GO:0004674:protein serine/threonine kinase activity
TNKS	1	1	GO:0000922:spindle pole; GO:0007067:mitosis; GO:0031965:nuclear membrane
TNN	1	1	GO:0007160:cell-matrix adhesion
TNNI3K	1	1	GO:0004674:protein serine/threonine kinase activity
TNP1	0	1	GO:0000786:nucleosome
TNP2	0	1	GO:0000786:nucleosome
TNXB	1	1	GO:0007160:cell-matrix adhesion
TOPBP1	1	1	GO:0000922:spindle pole
TOPORS	1	1	GO:0000922:spindle pole
TOR1A	0	1	GO:0031965:nuclear membrane
TOR1AIP2	1	1	GO:0031965:nuclear membrane
TP53RK	0	1	GO:0004674:protein serine/threonine kinase activity
TPCN1	1	1	GO:0005765:lysosomal membrane
TPCN2	0	1	GO:0005765:lysosomal membrane
TPGS1	0	1	GO:0005813:centrosome
TPM1	0	1	GO:0006928:cellular component movement
TPM3	0	1	GO:0006928:cellular component movement
TPM4	1	1	GO:0006928:cellular component movement
TPR	1	1	GO:0007067:mitosis; GO:0031965:nuclear membrane
TPX2	1	1	GO:0000922:spindle pole; GO:0007067:mitosis
TRAF5	1	1	GO:0005813:centrosome
TRAF6	1	1	GO:0031965:nuclear membrane
TRAPPC2	0	1	GO:0044325:ion channel binding
TRDN	1	1	GO:0044325:ion channel binding
TREM1	0	1	GO:0050900:leukocyte migration
TRH	1	1	GO:0001666:response to hypoxia
TRIM23	1	1	GO:0005765:lysosomal membrane
TRIM27	1	1	GO:0031965:nuclear membrane
TRIO	1	1	GO:0004674:protein serine/threonine kinase activity
TRIOBP	1	1	GO:0007067:mitosis
TRNT1	0	1	GO:0005813:centrosome
TRPC1	1	1	GO:0044325:ion channel binding
TRPM6	0	1	GO:0004674:protein serine/threonine kinase activity
TRPM7	1	1	GO:0004674:protein serine/threonine kinase activity
TSC1	1	1	GO:0007160:cell-matrix adhesion
TSC2	1	1	GO:0001666:response to hypoxia
TSEN2	0	1	GO:0005813:centrosome
TSGA10	1	1	GO:0031965:nuclear membrane
TSKS	0	1	GO:0010923:negative regulation of phosphatase activity
TSPAN1	1	1	GO:0005765:lysosomal membrane
TSPAN32	0	1	GO:0007229:integrin-mediated signaling pathway
TSPYL2	0	1	GO:0005813:centrosome
TSSK1B	1	1	GO:0004674:protein serine/threonine kinase activity
TSSK2	0	1	GO:0004674:protein serine/threonine kinase activity
TSSK3	0	1	GO:0004674:protein serine/threonine kinase activity
TSSK4	0	1	GO:0004674:protein serine/threonine kinase activity
TSSK6	0	1	GO:0004674:protein serine/threonine kinase activity
TTBK1	1	1	GO:0004674:protein serine/threonine kinase activity
TTBK2	1	1	GO:0004674:protein serine/threonine kinase activity
TTC19	0	1	GO:0000910:cytokinesis; GO:0005813:centrosome
TTC28	0	1	GO:0000922:spindle pole; GO:0007067:mitosis
TTC8	0	1	GO:0005813:centrosome
TTK	1	1	GO:0004674:protein serine/threonine kinase activity
TTLL10	0	1	GO:0031965:nuclear membrane
TTLL5	1	1	GO:0005813:centrosome
TTN	1	1	GO:0004674:protein serine/threonine kinase activity
TTPA	0	1	GO:0007584:response to nutrient
TTYH1	0	1	GO:0007067:mitosis
TUBB	1	1	GO:0006928:cellular component movement
TUBB3	1	1	GO:0007067:mitosis
TUBB4B	1	1	GO:0006928:cellular component movement
TUBG1	1	1	GO:0005813:centrosome
TUBGCP2	0	1	GO:0000922:spindle pole; GO:0005813:centrosome
TUBGCP3	0	1	GO:0005813:centrosome
TUBGCP4	1	1	GO:0000922:spindle pole; GO:0005813:centrosome
TUBGCP5	0	1	GO:0000922:spindle pole; GO:0005813:centrosome
TUBGCP6	1	1	GO:0000922:spindle pole; GO:0005813:centrosome
TULP4	1	1	GO:0007584:response to nutrient
TXLNG	0	1	GO:0031965:nuclear membrane
TXN	0	1	GO:0006928:cellular component movement
TXN2	0	1	GO:0001666:response to hypoxia; GO:0007584:response to nutrient
TXNDC9	0	1	GO:0005813:centrosome
TXNL4A	0	1	GO:0007067:mitosis
TXNL4B	1	1	GO:0007067:mitosis
TYROBP	0	1	GO:0007229:integrin-mediated signaling pathway
UBA52	0	1	GO:0005765:lysosomal membrane; GO:0051436:negative regulation of ubiquitin-protein ligase activityƒ
UBE2B	0	1	GO:0001666:response to hypoxia
UBE2I	0	1	GO:0007067:mitosis
UBN1	0	1	GO:0010923:negative regulation of phosphatase activity
UCC1	0	1	GO:0007160:cell-matrix adhesion
UCHL5	1	1	GO:0004843:ubiquitin-specific protease activity
UCP2	0	1	GO:0001666:response to hypoxia
UCP3	0	1	GO:0001666:response to hypoxia; GO:0007584:response to nutrient
UFD1L	0	1	GO:0004843:ubiquitin-specific protease activity
UGT1A1	1	1	GO:0007584:response to nutrient
UHMK1	0	1	GO:0004674:protein serine/threonine kinase activity
ULK1	0	1	GO:0004674:protein serine/threonine kinase activity
ULK2	0	1	GO:0004674:protein serine/threonine kinase activity
ULK3	0	1	GO:0004674:protein serine/threonine kinase activity
ULK4	1	1	GO:0004674:protein serine/threonine kinase activity
UMOD	1	1	GO:0000922:spindle pole
UNC119	0	1	GO:0005813:centrosome
UNC13D	0	1	GO:0055037:recycling endosome
UNC84A	0	1	GO:0031965:nuclear membrane
URI1	0	1	GO:0010923:negative regulation of phosphatase activity
USF1	1	1	GO:0001666:response to hypoxia
USP1	1	1	GO:0004843:ubiquitin-specific protease activity
USP10	0	1	GO:0004843:ubiquitin-specific protease activity; GO:0044325:ion channel binding
USP11	1	1	GO:0004843:ubiquitin-specific protease activity
USP12	0	1	GO:0004843:ubiquitin-specific protease activity
USP13	1	1	GO:0004843:ubiquitin-specific protease activity
USP14	1	1	GO:0004843:ubiquitin-specific protease activity
USP15	1	1	GO:0004843:ubiquitin-specific protease activity
USP16	0	1	GO:0004843:ubiquitin-specific protease activity; GO:0007067:mitosis; GO:0042393:histone binding
USP17L2	0	1	GO:0004843:ubiquitin-specific protease activity
[truncated: 295 more rows]
